# Supplementary material for: High-Throughput Sequencing of Grapevine in Mexico Reveals a High Incidence of Viruses including a New Member of the Genus Enamovirus
Source: Viruses. 2023 Jul 16;15(7):1561. doi: 10.3390/v15071561 (PMC10386000; doi:10.3390/v15071561)
Supplement: Supplementary file 1 [file viruses-15-01561-s001.zip]

Archive with 5 entries (5 files):
- Figure S1.pptx
- Figure S2.pptx
- Table S1.xlsx
- Table S2.xlsx
- Table S3.xlsx
