# Supplementary material for: High-Throughput Sequencing of Grapevine in Mexico Reveals a High Incidence of Viruses including a New Member of the Genus Enamovirus
Source: Viruses. 2023 Jul 16;15(7):1561. doi: 10.3390/v15071561 (PMC10386000; doi:10.3390/v15071561)
Supplement: Supplementary file 1 [file viruses-15-01561-s001.zip › Table S1.xlsx]

## Sheet: Hoja1
Table S1 Grapevine samples used for high throughput sequencing.
Sample ID	Vineyard	Collection Date	Cultivar	Age (Years)	Symptomatology
Vitis-TrPADL1	1	2021-06-30	Syrah	10	Foliar necrosis
Vitis-TrPADL2	1	2021-06-30	Tempranillo	10	Asymptomatic
Vitis-TrPADL3	2	2021-06-30	Syrah	13	Foliar necrosis
Vitis-TrPADL4	2	2021-06-30	Garnacha	6	Yellowing and shortening
Vitis-TrPADL5	3	2021-06-30	Tempranillo	10	Asymptomatic
Vitis-TrPADL6	3	2021-06-30	Syrah	10	Foliar spots
Vitis-TrPADL7	3	2021-06-30	Syrah	10	Foliar spots
Vitis-TrPADL8	3	2021-06-30	Tempranillo	9	Red spots
Vitis-TrPADL9	4	2021-07-01	Cabernet	8	Red spots and nechrosis
Vitis-TrPADL10	4	2021-07-01	Merlot	9	Foliar spots
Vitis-TrPADL11	4	2021-07-01	Tempranillo	9	Shortening and leaf roll
Vitis-TrPADL12	4	2021-07-01	Xarel-lo	6	Chlorosis and foliar spots
Vitis-TrPADL13	5	2021-07-01	Cabernet suavignon	12	Shortening and leaf roll, reddening and necrosis
Vitis-TrPADL14	5	2021-07-01	Macabeo	11	Yellow spots and leaf perforation
Vitis-TrPADL15	5	2021-07-01	Chardonnay	11	Fruit necrosis
Vitis-TrPADL16	5	2021-07-01	Pinot Noir	9	Shortening and red spotting
Vitis-TrPADL17	6	2021-07-13	Xarel-lo	4	Foliar necrosis
Vitis-TrPADL18	6	2021-07-13	Tempranillo	9	Red spots and necrosis
Vitis-TrPADL19	6	2021-07-13	Cabernet suavignon	9	Chlorosis and leaf rolling
Vitis-TrPADL20	6	2021-07-13	Macabeo	3	Shortening
Vitis-TrPADL21	7	2021-07-13	Xarel-lo	4	Chlorosis
Vitis-TrPADL22	7	2021-07-13	Cabernet suavignon	10	Asymptomatic
Vitis-TrPADL23	7	2021-07-13	Tempranillo	10	Asymptomatic
Vitis-TrPADL24	7	2021-07-13	Cabernet	10	Asymptomatic
Vitis-TrPADL25	8	2021-07-13	Merlot	9	Shortening
Vitis-TrPADL26	8	2021-07-13	Tempranillo	9	Asymptomatic
Vitis-TrPADL27	8	2021-07-13	Syrah	9	Asymptomatic
Vitis-TrPADL28	8	2021-07-13	Parrellada	9	Yellowing and foliar necrosis
Vitis-TrPADL29	9	2021-07-14	Malbec	NA	Red spots and foliar necrosis
Vitis-TrPADL30	9	2021-07-14	Syrah	NA	Foliar reddening
Vitis-TrPADL31	9	2021-07-14	Merlot	NA	Asymptomatic
Vitis-TrPADL32	9	2021-07-14	Cabernet Franc	NA	Asymptomatic
Vitis-TrPADL33	10	2021-07-14	Cabernet Franc	3	Replantation, long pruning
Vitis-TrPADL34	10	2021-07-14	Gewürztraminer	6	Chlorosis
Vitis-TrPADL35	10	2021-07-14	Riesling	6	Asymptomatic
Vitis-TrPADL36	10	2021-07-14	Nebiolo	6	Foliar spots
Vitis-TrPADL37	11	2021-07-15	Pinot Noir	1	Foliar reddening and leaf rolling
Vitis-TrPADL38	11	2021-07-15	Chardonnay	NA	Hail damage
Vitis-TrPADL39	11	2021-07-15	Pinot Noir	NA	Foliar reddening
Vitis-TrPADL40	11	2021-07-15	Pinot Noir	NA	Foliar reddening
Vitis-TrPADL41	12	2021-07-15	Merlot	NA	Foliar reddening
Vitis-TrPADL42	12	2021-07-15	Parrellada	NA	Asymptomatic
Vitis-TrPADL43	12	2021-07-15	Macabeo	NA	Asymptomatic
Vitis-TrPADL44	12	2021-07-15	Macabeo	NA	Asymptomatic
Vitis-TrPADL45	13	2021-07-15	Parrellada	NA	Asymptomatic
Vitis-TrPADL46	13	2021-07-15	Macabeo	NA	Asymptomatic
Vitis-TrPADL47	13	2021-07-15	Cabernet suavignon	NA	Replantation, growth problems
Vitis-TrPADL48	13	2021-07-15	Xarel-lo	NA	Asymptomatic
