# Supplementary material for: High-Throughput Sequencing of Grapevine in Mexico Reveals a High Incidence of Viruses including a New Member of the Genus Enamovirus
Source: Viruses. 2023 Jul 16;15(7):1561. doi: 10.3390/v15071561 (PMC10386000; doi:10.3390/v15071561)
Supplement: Supplementary file 1 [file viruses-15-01561-s001.zip › Table S2.xlsx]

## Sheet: RUN000_GenBankPlantVira_DENOVO_
Table S2 Known viruses and viroids identified by high throughput sequencing.
SAMPLE	ADAPT_Acronym	ADAPT_Virus_Species	ADAPT_Virus_Taxonomy	ADAPT_Source	ADAPT_E	ADAPT_ID	Count	ADAPT_Virus_Species_Count	Scaf_ID	Scaf_Length	NR_Species	NR_ID	NR_E	NT_Species	NT_ID	NT_E	Sequence
Vitis-TrPADL1	GRSPaV	Grapevine rupestris stem pitting-associated virus	Viruses;Riboviria;Orthornavirae;Kitrinoviricota;Alsuviricetes;Tymovirales;Betaflexiviridae;Quinvirinae;Foveavirus;	NR	0	100	1	38	NODE_16_length_2596_cov_3.953955	2596	Grapevine rupestris stem pitting-associated virus	100	0	Grapevine rupestris stem pitting-associated virus	96	0	CCTTGAAAGAGCATCGTGAGGTACGATGTGGGTATGAGACAACTCAGCAATTCTTCGATGAACACAGGGGGGGAATGGGCGAGCAATTGAGCAATGCTTGTGAACGTTTTGAAAGCATTTATCCTAGACATAAGGGCAATGACTCCATCACCTTCTTAATGGCCGTCCGGAAACGCTTGAAGTTTTCAAAGCCACAGGTGGAAGCTGCAAAGCTAAGGCGTGCAAAGCCTTATGGGAAATTCCTGCTTGACACTTTCCTATCAAAAGTCCCATTAAACGCCAGCCACAATGTCAATATGTTTCATGAGGCAGTTCAGGAGTTTGAGGCAAAGAAGGCTAGCAAAAGTGCTGCAACCATTGAAAATCACTCAGGCAGGTCATGTCGGGATTGGCTGCTAG…
Vitis-TrPADL1	GYSVd-1	Grapevine yellow speckle viroid 1	Viruses;Pospiviroidae;Apscaviroid;	NT	0	100	1	1	NODE_2531_length_422_cov_32.103542	422	NA	NA	NA	Grapevine yellow speckle viroid 1	100	0	CCAACGCGCCCCGCGAGTGCAATCCCCGGAACCCCCGCTAAGAGGTCTCCGGATCTTCTTGCTTGTGGTTCCTGTGGTTTCACCTCGGAAGGCCGCCGCGGACCTGCAGAGAAGAAGATAGGGGCAGAGGGGGTTTGAGCCTCGTCGTCGACGAAGGGGTGCAAACCGAGTGCCTGAGCTGGTCGACGTCCAGCTCCCTCGGGACCACGCTGCTCTGGGCGGAAGAGTCTTCTGACACTTCTAGCCTATTCAGCTTCGCGTCCTTGAGGCCTGGCGTAACGCGGCTCTTGCCACCTGGCTGCCTCCGCTAGTCGAGCGGACTTGGTCTCTTCCGCCCAAAGCCCTTTTTCTTTCTAATCAGCTTGTTCCAACGCGCCCCGCGAGTGCAATCCCCGGAAC…
Vitis-TrPADL2	GRSPaV	Grapevine rupestris stem pitting-associated virus	Viruses;Riboviria;Orthornavirae;Kitrinoviricota;Alsuviricetes;Tymovirales;Betaflexiviridae;Quinvirinae;Foveavirus;	NR	0	96	1	9	NODE_16_length_3755_cov_4.827027	3755	Grapevine rupestris stem pitting-associated virus	96	0	Grapevine rupestris stem pitting-associated virus	94	0	CCCGTTACCAATCTTCTCGACATGTCTAATGTGCTCATTTGTTATGTCAAACAGAGCAGATATGCGCCCGCCTGGATTAATAACCTCAATTTCGCCATTAACATCACATTTGGCACAGATGTCGAAAGCCTCGAAAGCTTCTGCCAAATACATCATGTTCAGGCCCCCCCCTTGACATAGCTCTTCAAAGATGTGATTGGTGTTGGGCCTACATAAGTAATTGAGCACGTCCACCTCACGCCTTCCAAGTGCTGATGCAATGGCTGTAATCATGCAACCATTAAGAGGGGCACAAGGTTGAAAATGATTGGACTTTAAACACAGAATTCCACATAGAGGCCACTCATTATCCCCAAACTTCCAGCTTACCTCATATTCTGGTGTTATAATGATCAGTCT…
Vitis-TrPADL2	GRVFV	Grapevine rupestris vein feathering virus	Viruses;Riboviria;Orthornavirae;Kitrinoviricota;Alsuviricetes;Tymovirales;Tymoviridae;Marafivirus;unclassified Marafivirus;	NR	1e-145	100	1	7	NODE_1314_length_645_cov_1.474576	645	Grapevine rupestris vein feathering virus	100	1e-145	Grapevine rupestris vein feathering virus	87	0	GCCAAATCGGGTTGCGAGGGGGTTCACGGCCGAGCAGAGAGTCGTCACCGGATACCATGCAGGGCGTCGAGCCAACGAGATATTCGAGATGGAGCACGGCCAAATTGTAGTCCGTGTTGTCGTCATAGGTGCCCGGCTCTCCGGTGAGGCGCATGCAGGTCAGAGGACCGAATTGGGTGCTCACGTTGGTCTTCAGATGGACGTGGAGGTCGATGAGATGGCGAGGAATGTTGAGACGCTCCATTTTCTTACGTTCAAACACAACCGCTTCGCCGTGCTGGGACTGGTCAAAGCTGGTGTAATCATTGGCAATTCGTTCGCCGGGGCGCAAATTCGCACGGCACCAGTCGGCCATTTCTGAGGGAGTGTGGCCAGCATAAACGAAGATGTTGGAAGGGC…
Vitis-TrPADL2	GYSVd-1	Grapevine yellow speckle viroid 1	Viruses;Pospiviroidae;Apscaviroid;	NT	2e-177	96	1	1	NODE_3273_length_422_cov_107.433243	422	NA	NA	NA	Grapevine yellow speckle viroid 1	99	2e-177	GTAACGCGGCTCTTGCCACCAGGATGCCTCCGCTAGTCGAGCGGACTTGGTCTCTATCCGCCCAAAGCCCTTTTTCTTTCAACTGAGCTTGTACCAACGCGCCCCGCGAGTGCAATCCCCGGAACCCCCGCTAAGAGGTCTCCGGATCTTCTTGCTTGTGGTTCCTGTGGTTTCACCTCGGAAGGCCGCCGCGGTCCTGCAAAGAAGAAGATAGGGGCAGAGGGGGAGTGAGCCTCGTCGTCGACGAAGGGGTGCACTCCGAGTGCCTGAGCTGGTCGACGTCCAGCTCCCTCGGGACCTGCTGCTCTGGGCGGAAGAGTCTTCTGACACTTCTAGCCTATTCAGCTTCGCGTCCTTGAGGCCTGGCGTAACGCGGCTCTTGCCACCAGGATGCCTCCG…
Vitis-TrPADL2	GRGV	Grapevine Red Globe virus		NT	0	NA	1	NA	NA	1496	NA	NA	NA	Grapevine Red Globe virus	100	6e-146	CAACGTCTGGCACCATTATGCCACCTCCCCATCCGCCGTCCTGTTCATGAAGCCTTCCAAGTTCGACAAACTTGCCAAGGCCAACCCGAACTTCACCGAGCTCCACAACTACCATGTGGTGCCCAAGGACATCACCCGCTATCCCANNNNNNNNNNNNNNNNNNNNNNNNNNNNNNNNNNNNNNNNNNNNNNNNNNCCCTAGTCGTCCCCCCCGAGTCCGACTTCACCGACCTCTCCCTCCACCCCACTTTGTACAAAATGATCTTCCAGGGAGATCAGCTAGTGTACCACCTTGAAGACAANNNNNNNNNNNNNNNNNNNNNNNNNNNNNNNNNNNNNNNNNNNNNNNNNNGTCCTCCTCGCAGCTTCCATCCCCCTGGCCTACATGGCGTACCGCTG…
Vitis-TrPADL3	GRSPaV	Grapevine rupestris stem pitting-associated virus	Viruses;Riboviria;Orthornavirae;Kitrinoviricota;Alsuviricetes;Tymovirales;Betaflexiviridae;Quinvirinae;Foveavirus;	REFSEQ	0	97	1	29	NODE_83_length_1588_cov_2.640574	1588	Grapevine rupestris stem pitting-associated virus	97	0	Grapevine rupestris stem pitting-associated virus	95	0	CCCTTTTTGAAGTGACATGGTAGTCTAGATTCAAACATTGGGTTCACAAAACGTCTGCTTTCTATGTTGTACCTGTAAGTCTTCCCTTCAAGCAGTTTGAGTATGTCACTCTGCTCAGCTCCCAGAATTGCTCGATCCTTTTGTGAATCATATGTGCTCTGGCATGGATCACCGGCAAGTGAAATGAAAGCATCACTACGTATGACAAGTAAACATAGATCGATATATCCAGGGGGAAACAACTGAACCTCATCGAAAATCACACAATGGCCAGCCTTCAAACCAGAAACTTTTCTAAGGAAAACCTCAAAAGTCACCACATCCCACCCTTCCTTCTTTGATTTGCCTGCTTTGGCAACTTTGCAGCCATCATCCATTTCAAGATCATTTTTGATTGAA…
Vitis-TrPADL3	GYSVd-1	Grapevine yellow speckle viroid 1	Viruses;Pospiviroidae;Apscaviroid;	NT	1e-179	98	1	1	NODE_2839_length_421_cov_231.341530	421	NA	NA	NA	Grapevine yellow speckle viroid 1	99	1e-179	AAGAGACCAAGTCCGCTCGACTAGCGGAGGCATCCTGGTGGCAAGAGCCGCGTTACGCCAGGCCTCAAGGACGCGAAGCTGAATAGGCTAGAAGTGTCAGAAGACTCTTCCGCCCAGAGCAGCAGGTCCCGAGGGAGCTGGACGTCGACCAGCTCAGGCACTCGGAGTGCACCCCTTCGTCGACGACGAGGCTCACTCCCCCTCTGCCCCTATCTTCTTCTTTGCAGGTCCGCGGCGGCCTTCCGAGGTGAAACCACAGGAACCACAAGCAAGAAGATCCGGAGACCTCTTAGCGGGGGTTCCGGGGATTGCACTCGCGGGGCGCGTTGGTACAAGCTCAGTTGAAAGAAAAAGGGCTTTGGGCGGAAGAGACCAAGTCCGCTCGACTAGCGGAGGCAT…
Vitis-TrPADL3	GRVFV	Grapevine rupestris vein feathering virus	Viruses;Riboviria;Orthornavirae;Kitrinoviricota;Alsuviricetes;Tymovirales;Tymoviridae;Marafivirus;unclassified Marafivirus;	NR	2e-81	99	1	8	NODE_3433_length_386_cov_1.296073	386	Grapevine rupestris vein feathering virus	99	2e-81	Grapevine rupestris vein feathering virus	91	8e-142	GGGAAGGGGAGATCTCGGGGTAGCGGGTGATGTCCCTGGCTACCAGGCTGTAGTTGCACAACTCCGCAAAGTTGTTGTTGCGGGCTTGCAACTTTGAGAACTTGGATGGTTTCATGAAGAGGACGGAAGATGGCTGGCGGCAGAGGCCCATCCAGTGCTCGAACAACAGGTGGATCTCGATGGTCTTGTGGACAGGGTGAGGGTGGGTCTTATAGCCGTAGCCAGAGGCCTGGATCCCGCAAGTCTGGAGGAACTTGGCGTGCTCTTGCGGGATGTCGTAGGGGTAGAGCTGAAGCGAATCGCGGAGAGGACCAGCCGCAGCCTCCACGAGTGGCGAGCAAACGGTGTCGCGATGAACGGTGGGGTTGAGAATTTCAACCAATTCC
Vitis-TrPADL3	GRGV	Grapevine Red Globe virus		NT	0	NA	1	NA	NA	1525	NA	NA	NA	Grapevine Red Globe virus	100	7e-116	CGTTCTCGTAACGTCCTTTCGCTCCTTCTCTTTCTCCTTATCCTTCTTCTTTCACTTACCCGTATCATCAATGGCCTCTTTCACCAAGCTCGCCATCACCTTCCCCGCCTCATCCGTCCCTTACTCCAAGNNNNNNNNNNNNNNNNNNNNNNNNNNNNNNNNNNNNNNNNNNNNNNNNNNCCGTCCTGTTCATGAAGCCTTCCAAGTTTGACAAACTTGCCAAGGCCAACCCGAACTTCACCGAGCTCCACAATTACCATGTGGTGCCCAAGGACATCACCCGCTACCCCACCACCAGCCATGAATTCCCAACNNNNNNNNNNNNNNNNNNNNNNNNNNNNNNNNNNNNNNNNNNNNNNNNNNACCCTCACCTTCTTCGCCCTCCGGCTTCACACCAGG…
Vitis-TrPADL4	GRSPaV	Grapevine Rupestris stem pitting virus	Viruses;Riboviria;Orthornavirae;Kitrinoviricota;Alsuviricetes;Tymovirales;Betaflexiviridae;Quinvirinae;Foveavirus;Grapevine rupestris stem pitting-associated virus;	NR	0	98	1	3	NODE_82_length_1979_cov_5.472973	1979	Grapevine Rupestris stem pitting virus	98	0	Grapevine Rupestris stem pitting virus	97	0	CAACAGAATTTGCATTGCAGTAATATTCCTTGAATATAATTGCAACGCAATGGCCCTCTCTTATAGGCCTGCTGTTGAAGAGGTGCTCGCAAAATTCACCTCTGATGAACAATCCAGAGTTTCCGCTACAGCTCTCAAGGCATTGGTAGATATAGAGGAAAGTCAGCACAATTTGTTCTCTTTCGCATTATCCGATAGAAGCAAAGAAAGGTTGATATCCTCTGGCATTTACTTAAGCCCTTACAGTTTTAGACCTCACTCACACCCAGTCTGCAAGACTTTAGAAAATCACATCCTGTACAATGTTTTACCTAGTTATGTCAATAATTCATTTTACTTTGTAGGAATTAAGGATTTTAAGCTGCAGTTTTTAAAAAAAAGGAACAAGGATCTCAGCTT…
Vitis-TrPADL4	GRVFV	Grapevine rupestris vein feathering virus	Viruses;Riboviria;Orthornavirae;Kitrinoviricota;Alsuviricetes;Tymovirales;Tymoviridae;Marafivirus;unclassified Marafivirus;	NR	2e-121	98	1	11	NODE_2968_length_520_cov_1.597849	520	Grapevine rupestris vein feathering virus	98	2e-121	Grapevine rupestris vein feathering virus	87	6e-164	CAAGACTCAGCACAAAGTCAACGACCACTCAATTTTCGGCGGCTGGAAGGCCTGCCAGACTCTCGCTCTCATGCACGACGCCGTGGTTCTTCTTCTGGGCCCCGTCAAGAAGTACCAGCGCATTTTCGACGCTGCCGATCGCCCCTCCAACATCTTCGTTTACGCCGGCCACACCCCATCCGAAATGGCCGACTGGTGCCGCGCGAACCTCCGCCCTGGCGAACGCATCGCCAACGATTACACCAGTTTCGACCAATCCCAGCACGGCGAGGCCGTCGTGTTTGAGCGAAAGAAAATGGAGCGTCTCAACATTCCTCGCCATCTCATCGACCTTCACGTCCATCTGAAGACCAACGTGAGCACCCAGTTTGGCCCTCTGACCTGTATGCGCCTCACTGG…
Vitis-TrPADL4	GYSVd-1	Grapevine yellow speckle viroid 1	Viruses;Pospiviroidae;Apscaviroid;	NT	1e-179	98	1	1	NODE_4370_length_421_cov_1420.090164	421	NA	NA	NA	Grapevine yellow speckle viroid 1	99	1e-179	AAGAGACCAAGTCCGCTCGACTAGCGGAGGCATCCTGGTGGCAAGAGCCGCGTTACGCCAGGCCTCAAGGACGCGAAGCTGAATAGGCTAGAAGTGTCAGAAGACTCTTCCGCCCAGAGCAGCAGGTCCCGAGGGAGCTGGACGTCGACCAGCTCAGGCACTCGGAGTGCACCCCTTCGTCGACGACGAGGCTCACTCCCCCTCTGCCCCTATCTTCTTCTTTGCAGGTCCGCGGCGGCCTTCCGAGGTGAAACCACAGGAACCACAAGCAAGAAGATCCGGAGACCTCTTAGCGGGGGTTCCGGGGATTGCACTCGCGGGGCGCGTTGGTACAAGCTCAGTTGAAAGAAAAAGGGCTTTGGGCGGAAGAGACCAAGTCCGCTCGACTAGCGGAGGCAT…
Vitis-TrPADL5	GRSPaV	Grapevine rupestris stem pitting-associated virus	Viruses;Riboviria;Orthornavirae;Kitrinoviricota;Alsuviricetes;Tymovirales;Betaflexiviridae;Quinvirinae;Foveavirus;	NR	0	99	1	14	NODE_7_length_4370_cov_6.658633	4370	Grapevine rupestris stem pitting-associated virus	99	0	Grapevine Rupestris stem pitting virus	97	0	GATTCATCCTCTGTATTCAAGAGAAAAATTTGAGAAGGGGTTGTTGATGAGTGCACCAGCCGTTCCACCACTAATCTCTCCAAGGTTGGAACTCCGCTTGCCTTCAGCCATAGCTTGTCTGAGCACTTGAACTTCAAAAGAGGCAATATTAGCGACCATCTCAGCTTTTGTTGGAGCTCTTTTGATTCCACCCTTTGGTTCAAGCGCACTCTCATCTGTGACTCCCAGAAAGAAGTCAAAGGCTGCAAATTTCTCATTCTCATTAAACCCTTTCTTGGCCCAATTAGCTGGTGGTATCCCCGTCTCCAGATGGATATTCCACACGATTTTTGCATAGTACATGCAAAATCTGCGCAATGTGGTCACTTCCCTTATAATCCCGGCAATTTCTGATCTATT…
Vitis-TrPADL5	GRVFV	Grapevine rupestris vein feathering virus	Viruses;Riboviria;Orthornavirae;Kitrinoviricota;Alsuviricetes;Tymovirales;Tymoviridae;Marafivirus;unclassified Marafivirus;	NR	0	97	1	7	NODE_78_length_1763_cov_2.199063	1763	Grapevine rupestris vein feathering virus	97	0	Grapevine rupestris vein feathering virus	85	0	GCGGCCGCCGGGTCTCGGGCAAGAAATGGGTGCTCACTTGTGGGGCGTTGGTTTCGCCGTTGCCTCGAACAACAGGAGCTTCGGGCAGAAGCAAGTCAGGCAAGTCAGTGGGTCCCAGGGCACGCTCAGAAAGGTGCTCAGCAGCGAGCCAGGGGGCGCCGCCAAGGCAGAATTTGGGTCTGGTGGAGAGAGGTTCGGAGATGGTTGGGCAGCAGGGGAACTCGAACGGGAAAAGGGCGCGCAAGTCGACGCTCTCCCCCTGCTTGAATTTCGAGAACAGAAGATTGGAGGAAGAGCCTGGGTTGAGGCGGGACAAATCGCCCGTGAACATGATGCCAACTTTCGAGCGCGTGAGGGCCACGAGAGAGTGGGCGTGGGACAGTTGACTGGAGTTCTTGT…
Vitis-TrPADL5	GYSVd-1	Grapevine yellow speckle viroid 1	Viruses;Pospiviroidae;Apscaviroid;	NT	0	99	1	1	NODE_2620_length_421_cov_107.259563	421	NA	NA	NA	Grapevine yellow speckle viroid 1	99	0	TCGGGACCTGCTGCTCTGGGCGGAAGAGTCTTCTGACACTTCTAGCCTATTCAGCATCGCGTCCTTGAGGCCTGGCGTAACGCGGCTCTTGCCACCAGGATGCCTCCGCTAGTCGAGCGGACTTGGTCTCTTCCGCCCAAAGCCCTTTTTCTTTCAACTGAGCTTGTACCAACGCGCCCCGCGAGTGCAATCCCCGGAACCCCCGCTAAGAGGTCTCCGGATCTTCTTGCTTGTGGTTCCTGTGGTTTCACCTCGGAAGGCCGCCGCGGACCTGCAAAGAAGAAGATAGGGGCAGAGGGGGAGTGAGCCTCGTCGTCGACGAAGGGGTGCACTCCGAGTGCCTGAGCTGGTCGACGTCCAGCTCCCTCGGGACCTGCTGCTCTGGGCGGAAGAGTCTTC…
Vitis-TrPADL5	GRGV	Grapevine Red Globe virus	Viruses;Riboviria;Orthornavirae;Kitrinoviricota;Alsuviricetes;Tymovirales;Tymoviridae;Maculavirus;unclassified Maculavirus;	NR	4e-75	98	1	3	NODE_4504_length_327_cov_1.897059	327	Grapevine Red Globe virus	98	4e-75	Grapevine rupestris vein feathering virus	84	3e-85	CTCACATTGGTTTTCAGATGAACGTGAAGGTCGATGAGGTGGCGGGGAATGTTGAGGCGTTCCATCTTCTTACGCTCAAAGACAACAGCCTCGCCGTGCTGAGACTGGTCAAAACTGGTGTAATCATTGGCGATGCGTTCACCGGGGCGGAGATTGGCGCGGCACCAGTCGGCCATCTCAGAGGGCGTGTGACCGGCATAAACGAAGATGTTGGACGGACGGTCCGCGGCATCAAAGATTCGCTGGTATTTCTTGACGGGCCCTAAGAGAAGGACGACTGCATCATGCATCAGGGCCAGCGTTTGGCAAGCTTTCCAGCCACCGAAG
Vitis-TrPADL6	GRSPaV	Grapevine rupestris stem pitting-associated virus	Viruses;Riboviria;Orthornavirae;Kitrinoviricota;Alsuviricetes;Tymovirales;Betaflexiviridae;Quinvirinae;Foveavirus;	NT	0	97	1	19	NODE_2_length_8191_cov_11.164577	8191	Grapevine rupestris stem pitting-associated virus	97	0	Grapevine rupestris stem pitting-associated virus	98	0	ATAGGCCTGCTGTTGAAGAGGTGCTCGCAAAATTCACCTCTGATGAACAATCCAGGGTTTCTGCTACAGCTCTCAAGGCATTAGTAGACTTAGAGGAAAGTCAGCACAATTTGTTCTCTTTCGCATTGCCCGATAGAAGCAAAGAAAGGCTGATATCTTCTGGCATTTACTTAAGTCCTTACAGTTTCAGACCCCACTCACATCCAGTCTGTAAAACTTTAGAAAATCATATTTTGTACAATGTTTTACCTAGTTATGTTAATAATTCATTTTACTTTGTAGGGATCAAGGATTTTAAGCTGCAGTTCTTGAAAAGGAGAAATAAGGATCTCAGCTTGGTAGCACTCATAAATAGGTTTGTGACAAGTCGTGATGTTAGTAGGTATGGGTCTGAGTTCG…
Vitis-TrPADL6	GPGV	Grapevine Pinot gris virus	Viruses;Riboviria;Orthornavirae;Kitrinoviricota;Alsuviricetes;Tymovirales;Betaflexiviridae;Trivirinae;Trichovirus;	REFSEQ	0	99	1	16	NODE_681_length_946_cov_2.695847	946	Grapevine Pinot gris virus	98	2e-139	Grapevine Pinot gris virus	99	0	AAATTGGGGAATTTTGCCATAATGAGATTTACAGGGGAATTTTGCACATTTCTCTTCAACACCTTTTGTAACATGGCATTCACTTTCATGAGATATCAGATGTCAGGGTATGAACCCGTTTGTTTTGCTGGTGATGACATGTGTGCTTTGGCAGACCTCAAAGAATCAGATGAGTACAATGCATTCTTCAAGTCATTCTCTCTAAAGGCAAAAGTCTGTAGGACTGTTAAACCTCTTTTTTGCGGTTGGAGGTTAACGAAATTTGGCCTTTACAAGGAACCTGTGCTGGTTTATGAAAGACTCAAGATTGCAATTGAGAAGGACAAGCTTGATCTTGTGATTGATTCATACTTTCTTGAGTTCTGCTATGCCTATAAGTTAGGTTCATGGCTTGATTGG…
Vitis-TrPADL6	GYSVd-1	Grapevine yellow speckle viroid 1	Viruses;Pospiviroidae;Apscaviroid;	NT	5e-154	93	1	1	NODE_4323_length_422_cov_163.122616	422	NA	NA	NA	Grapevine yellow speckle viroid 1	100	5e-154	GGTGGCAAGAGCCGCGTTACGCCAGGCCTCAAGGACGCGAAGCTGAATAGGCTAGAAGTGTCAGAAGACTCTTCCGCCCAGAGCAGCGTGGTCCCGAGGGAGCTGGACGTCGACCAGCTCAGGCACTCGGTTTGCACCCCTTCGTCGACGACGAGGCTCAAACCCCCTCTGCCCCTATCTTCTTCTCTGCAGGTCCGCGGCGGCCTTCCGAGGTGAAACCACAGGAACCACAAGCAAGAAGATCCGGAGACCTCTTAGCGGGGGTTCCGGGGATTGCACTCGCGGGGCGCGTTGGAACAAGCTGATTAGAAAGAAAAAGGGCTTTGGGCGGAAGAGACCAAGTCCGCTCGACTAGCGGAGGCAGCCAGGTGGCAAGAGCCGCGTTACGCCAGGCCTCAA…
Vitis-TrPADL7	GRSPaV	Grapevine rupestris stem pitting-associated virus	Viruses;Riboviria;Orthornavirae;Kitrinoviricota;Alsuviricetes;Tymovirales;Betaflexiviridae;Quinvirinae;Foveavirus;	NR	0	99	1	41	NODE_29_length_1066_cov_2.388724	1066	Grapevine rupestris stem pitting-associated virus	99	0	Grapevine rupestris stem pitting-associated virus	98	0	CTTAAATGCTTAGCAAGCCTTGACCTGTATGAAAGTTTCAGCTCATTTATGAAAATATCATCAATCAGAAATCTGAAAAGTTTTGACTGTCCAGCCACACCCAAGGCCATCTTAATCCCTGACAGAACAAAATCTATTTCATTTGAAGATGGCCTAAAAGAAGGATCGCTAGACAATGGAAACATAGATAAGGCTGCATGTAGCACTTGATGATTGACAGTTCCTGAAAACTTATGCTCTATAGAAAACTTAGAACCGAGCCAATGTGAAGGACCGAGTGAGAAGGGACACCTTTGACGATCAAACTGTGCATTGCTTAGCCCAAACCATGAGTTGTCCATAACTTCCTCAACATTGTCCTCGATCAATTCATTGAGACAAGAGAACAGGAAAAGGTGC…
Vitis-TrPADL7	GYSVd-1	Grapevine yellow speckle viroid 1	Viruses;Pospiviroidae;Apscaviroid;	NT	0	95	1	1	NODE_346_length_421_cov_26.199454	421	NA	NA	NA	Grapevine yellow speckle viroid 1	100	0	TCTTCTTGCTTGTGGTTCCTGTGGTTTCACCTCGGAAGGCCGCCGCGGACCTGCAAAGAAGAAGATAGGGGCAGAGGGGGAGTGAGCCTCGTCGTCGACGAAGGGGTGCACTCCGAGTGCCTGAGCTGGTCGACGTCCAGCTCCCTCGGGACCTGCTGCTCTGGGCGGAAGAGTCTTCTGACACTTCTAGCCTATTCAGCATCGCGTCCTTGAGGCCTGGCGTAACGCGGCTCTTGCCACCAGGATGCCTCCGCTAGTCGAGCGGACTTGGTCTCTTCCGCCCAAAGCCCTTTTTCTTTCAACTGAGCTTGTTCCAACGCGCCCCGCGAGTGCAATCCCCGGAACCCCCGCTAAGAGGTCTCCGGATCTTCTTGCTTGTGGTTCCTGTGGTTTCACCTC…
Vitis-TrPADL7	GRVFV	Grapevine rupestris vein feathering virus		NR	0	NA	1	NA	NA	1257	NA	NA	NA	Grapevine rupestris vein feathering virus	100	6e-96	CTTGATTCTAGCTCTCGCTACACTCAAGTTTTCTTTTCCACGTTTGTTATCGGTCCCCGAGCGCCGCTCGGCAGCCCTTAACCCCCTTGTTCAGACGTGAGCTCGCTTCGGCCAACTCACCTCTAACAAGTCATCGGTTCTTATCAGAACTCTCACNNNNNNNNNNNNNNNNNNNNNNNNNNNNNNNNNNNNNNNNNNNNNNNNNNCCGCACTTTCTCTCATCTCTCAACCCGCTCTTCCGCATGGCCTCCTCCAGCAACCTCGCCACCATGCTCCCAGCCCACCTCTACCAACGCCCATCCTTCTCCCTTTGGTTCAACNNNNNNNNNNNNNNNNNNNNNNNNNNNNNNNNNNNNNNNNNNNNNNNNNNGCTACGGCTACAAGACCCACCCTCACCCC…
Vitis-TrPADL8	GRSPaV	Grapevine rupestris stem pitting-associated virus		NT	0	NA	1	NA	NA	8627	NA	NA	NA	Grapevine rupestris stem pitting-associated virus	100	0	GCTCGCAAAATTCACCTCTGATGAACAATCCAGGGTTTCTGCTACAGCTCTCAAGGCATTGGTAGACTTAGAGGAAAGTCAGCACAATTTGTTCTCTTTCGCATTGCCCGATAGAAGCAAAGAAAGGCTGATATCTTCTGGCATTTACTTGAGTCCTTACAGTTTCAGACCCCATTCACACCCAGTCTGTAAAACTTTAGAAAATCACATTTTGTACAATGTTTTACCTAGTTATGTTAATAATTCATTTTACTTTGTAGGAATCAAGGATTTTAAGCTGCAGTTCTTGAAAAGGAGAAATAAGGATCTCAGCTTGGTAGCACTCATAAATAGGTTTGTGACAAGTCGTGATGTTAGTAGGTATGGGTCTGAGTTCGTTATAAGTTCCAGTGACAAATC…
Vitis-TrPADL8	GYSVd-1	Grapevine yellow speckle viroid 1		NT	0	NA	1	NA	NA	368	NA	NA	NA	Grapevine yellow speckle viroid 1	100	0	TCTCCGGATCTTCTTGCTTGTGGTTCCTGTGGTTTCACCTCGGAAGGCCGCCGCGGACCTGCAAAGAAGAAGATAGGGGCAGAGGGGGTTTGAGCCTCGTCGTCGACGAAGGGGTGCAAACCGAGTGCCTGAGCTGGTCGACGTCCAGCTCCCTCGGGACCACGCTGCTCTGGGCGGAAGAGTCTTCTGACACTTCTAGCCTATTCAGCTTCGCGTCCTTGAGGCCTGGCGTAACGCGGCTCTTGCCACCTGGATGCCTCCGCTAGTCGAGCGGACTTGGTCTCTATCCGCCCAAAGCCCTTTTTCTTTCAACTGAGCTTGTACCAACGCGCCCCGCGAGTGCAATCCCCGGAACCCCCGCTAAGAGG
Vitis-TrPADL8	GRVFV	Grapevine rupestris vein feathering virus		NT	0	NA	1	NA	NA	5165	NA	NA	NA	Grapevine rupestris vein feathering virus	100	0	TCTAGCTTTCGCTACACTCAAGTTTTCCTCCACGTCAGTTATCGGTCCCCGAGCGCCGCTCGGCAGCCCTTAACCCCCTGCTTCGACGTGAGTCCGCTTCGGCCAGCTCACCTCCAGCAGTCACGCCGTTCCCCACAGAGCAAGATTCACGCTCTCGTCTTGTCTCCCCCGTTCCTCTTCTCATCTCCAGCCACGCTCTCTTCGGCGTTCTTCCATCCCCTTCACCCTCCCCGCACTTTCTCTCATCCCTCAACCCGCTGTTCTCCATGGCCTTCCCAAGCAACCNNNNNNNNNNNNNNNNNNNNNNNNNNNNNNNNNNNNNNNNNNNNNNNNNNCCCCTTCGCCAACCGCCATCTCCCGCCGATTCTACCGCCCCTCTCTCTCTGGCGGAGGCCTCAA…
Vitis-TrPADL8	GRGV	Grapevine Red Globe virus		NT	0	NA	1	NA	NA	3788	NA	NA	NA	Grapevine Red Globe virus	100	0	TGTATCTCAACCAGCCTCATCTCGATTCTGGTTATCTTGCTCACATTCGTGATCTAACTTGTCCTTGCTTCAGCTTCGACAAGTCTCTTTTTCCCTTTTCTCTTTTCAGCCTTAGCGCGTTCTCGTAACGTCCTTTCGCTCCTTCTCTTTCTCCTTATCCTTCTTCTTTCACTTACCCGTATCATCAATGGCCTCTTTCACCAAGCTCGCCATCACCTTCCCCGCCTCATCCGTCCCNNNNNNNNNNNNNNNNNNNNNNNNNNNNNNNNNNNNNNNNNNNNNNNNNNCATCGCGGCCCCCATCGCCGAAGCCGCCGCCCGTCCATTCCGCTCGGCCATGACCATGTTTCCATGGGCCATGTCCCCCGAGCACCGTGATTTCCTCCGCCAATGCGGCATC…
Vitis-TrPADL9	GRSPaV	Grapevine rupestris stem pitting-associated virus	Viruses;Riboviria;Orthornavirae;Kitrinoviricota;Alsuviricetes;Tymovirales;Betaflexiviridae;Quinvirinae;Foveavirus;	NR	0	96	1	22	NODE_8_length_4266_cov_2.745904	4266	Grapevine rupestris stem pitting-associated virus	96	0	Grapevine rupestris stem pitting-associated virus	93	0	GCCTCATCGAAGATCACACAATGGCCTGCCTTTAGATTTTCAATCTTTCTGAGAAACACTTCAAAGGTCACAACGTCCCAACCCTCTCTCTTTGATTTGCCTGCCTTTGCCACTTTGCAACCATCATCCATTTCCAGGTCTCTTTTAATTGAATTGGCTAGAGCCCTCCTGGGTGAAACAAAGGTTACGAATTTACCTTCAGATCTCTTCATGAAGCTCTTGTACAAAAAGCTTTTGCCAGCTCCAAAAGTTCCAAGCACAACTGTTAATTCCCGAGATTTGATATTTGAAGTTGATATTCCTGAAAGCCATGGCTTGGAATCATTAAATTTCTCGTCACTTATCACACCAGTTAAGCCTCCTAGTAAACATCCTTGCAGCTTTTCTGCCCTTTCAAAG…
Vitis-TrPADL9	GRGV	Grapevine Red Globe virus		NR	0	NA	1	NA	NA	783		NA	NA	Grapevine Red Globe virus	100	1e-70	GCCTGAGTATGACTGGGTTACTTCCGCCGCTTGGGATAATCTGCAGAACTTCTCCCTGCAGACTGCCCCTCACCGCCCCATAGCCCACTACTTCCTCTTCCGCTCCCCCCTCGCTCGCCTCAAGCATTGGATCCGCACCAATGATTACTACCNNNNNNNNNNNNNNNNNNNNNNNNNNNNNNNNNNNNNNNNNNNNNNNNNNGAAGTCACCCACCTCCGGCCGTACATCGACATGTACTGCCTCTGGTCCCGCCGTATCCCAAAAGACATGGCCGCCTTCTTCCAAGTCCCTTCTCTCTCAGATGAGCCNNNNNNNNNNNNNNNNNNNNNNNNNNNNNNNNNNNNNNNNNNNNNNNNNNGGGACCACCTTCCGCTCCCCCGTTGTCGTCCATCTGGACC…
Vitis-TrPADL10	GRSPaV	Grapevine rupestris stem pitting-associated virus	Viruses;Riboviria;Orthornavirae;Kitrinoviricota;Alsuviricetes;Tymovirales;Betaflexiviridae;Quinvirinae;Foveavirus;	NR	0	99	1	17	NODE_6_length_5774_cov_5.536283	5774	Grapevine rupestris stem pitting-associated virus	99	0	Grapevine rupestris stem pitting-associated virus	98	0	ATCGCATGTAAGGTGCAAAGCGAACCAAAACAGCATGCTGAAAGCAGGCCAAAGTTTGCCCAGCCTTAGCCACCCTTAATCTATTGTCAAATTTTGTACAATGTTGGGATTTCATGAAGATTAAAGCAACATCTAGCAGCCAATCCCGGCATGACCTGCCTGAGTGATTTTCAATGGTTGCAGCACTTTTGCTAGCCTTCTTTGCCTCAAACTCCTGCACTGCCTCATGAAACATATTAACATTATGGCTAGCTTTTAATGGGACTTTCGATAGGAAAGTGTCAAGCAGAAATTTCCCATAAGGCTTTGCACGCCTTAGCTTCGCTGCTTCCACCTGTGGCTTTGAAAACTTCAGGCGTTTCCGGACGGCCATTAAAAAGGTGATGGAGTCATTGCCCT…
Vitis-TrPADL10	GYSVd-1	Grapevine yellow speckle viroid 1	Viruses;Pospiviroidae;Apscaviroid;	NT	0	100	1	1	NODE_5101_length_421_cov_687.112022	421	NA	NA	NA	Grapevine yellow speckle viroid 1	100	0	TGAAAGAAAAAGGGCTTTGGGCGGAAGAGACCAAGTCCGCTCGACTAGCGGAGGCATCCTGGTGGCAAGAGCCGCGTTACGCCAGGCCTCAAGGACGCGAAGCTGAATAGGCTAGAAGTGTCAGAAGACTCTTCCGCCCAGAGCAGCAGGTCCCGAGGGAGCTGGACGTCGACCAGCTCAGGCACTCGGAGTGCACCCCTTCGTCGACGACGAGGCTCACTCCCCCTCTGCCCCTATCTTCTTCTTTGCAGGTCCGCGGCGGCCTTCCGAGGTGAAACCACAGGAACCACAAGCAAGAAGATCCGGAGACCTCTTAGCGGGGGTTCCGGGGATTGCACTCGCGGGGCGCGTTGGAACAAGCTCAGTTGAAAGAAAAAGGGCTTTGGGCGGAAGAGACCA…
Vitis-TrPADL11	GRSPaV	Grapevine rupestris stem pitting-associated virus	Viruses;Riboviria;Orthornavirae;Kitrinoviricota;Alsuviricetes;Tymovirales;Betaflexiviridae;Quinvirinae;Foveavirus;	NR	0	99	1	7	NODE_7_length_8631_cov_11.250933	8631	Grapevine rupestris stem pitting-associated virus	99	0	Grapevine rupestris stem pitting-associated virus	98	0	GGCCTGCTGTTGAAGAGGTGCTCGCAAAATTCACCTCTGATGAACAATCCAGGGTCTCTGCTACAGCTCTCAAGGCATTAGTAGACTTAGAGGAAAGTCAGCACAATTTGTTCTCTTTCGCATTGCCCGACAGAAGCAAAGAAAGGCTGATATCCTCTGGCATTTACTTAAGTCCTTACAGTTTCAGACCCCACTCACATCCAGTCTGTAAAACTTTAGAAAATCACATTTTGTACAATGTTTTACCTAGTTATGTTAATAATTCATTTTACTTTGTAGGAATTAAGGATTTTAAGCTGCAGTTCTTAAAGAGGAGAAATAAGGATCTCAGCTTGGTAGCACTCATAAATAGGTTTGTGACAAGTCGTGATGTTAGTAGGTATGGGTCCGAGTTCGTTA…
Vitis-TrPADL11	GRVFV	Grapevine rupestris vein feathering virus	Viruses;Riboviria;Orthornavirae;Kitrinoviricota;Alsuviricetes;Tymovirales;Tymoviridae;Marafivirus;unclassified Marafivirus;	NR	0	97	1	5	NODE_22_length_5988_cov_7.975729	5988	Grapevine rupestris vein feathering virus	97	0	Grapevine rupestris vein feathering virus	86	0	CCTTGACTCTAGCTCTCGCTACACTCAAGTTTTCCCTACGTTTGTTATCGGTCCCCGAGCGCCGCTCGGCAGCCCTTAACCCCCCGCTTAGACGTGAGTCCGCTTCGGCCAACTCACCTCTAGCAGTTACGTCACCCCTCACGGAGCAAATTCCCGGCTCCCTTCACGTCTCCCCAGTTCGCGTTGTCCTCGCTCATCACGTTCTGTTCAGCATTCTCCCTTCCCCATCACCCTCCCCGCACTTTCTCTCATCCCTCAACCCGCTGTTCTCCATGGCCTTCCCAAGCAACCTCTCCACCATGCTCCCGGCCCACCTTTACCAGAGGCCAGACCACTCTCTCTGGTTCAACCCGTCCAGCACCCGACCATTCGAGGTTTTGCCCCACATGGTCCCCGCCA…
Vitis-TrPADL11	GYSVd-1	Grapevine yellow speckle viroid 1	Viruses;Pospiviroidae;Apscaviroid;	NT	0	96	1	1	NODE_12723_length_422_cov_993.632153	422	NA	NA	NA	Grapevine yellow speckle viroid 1	98	0	CGAGCGGACTTGGTCTCTATCCGCCCAAAGCCCTTTTTCTTTCAACTGAGCTTGTACCAACGCGCCCCGCGAGTGCAATCCCCGGAACCCCCGCTAAGAGGTCTCCGGATCTTCTTGCTTGTGGTTCCTGTGGTTTCACCTCGGAAGGCCGCCGCGGTCCTGCAAAGAAGAAGATAGGGGCAGAGGGGGAGTGAGCCTCGTCGTCGACGAAGGGGTGCACTCCGAGTGCCTGAGCTGGTCGACGTCCAGCTCCCTCGGGACCTGCTGCTCTGGGCGGAAGAGTCTTCTGACACTTCTAGCCTATTCAGCTTCGCGTCCTTGAGGCCTGGCGTAACGCGGCTCTTGCCACCTGGATGCCTCCGCTAGTCGAGCGGACTTGGTCTCTATCCGCCCAAAGCC…
Vitis-TrPADL11	GRGV	Grapevine Red Globe virus	Viruses;Riboviria;Orthornavirae;Kitrinoviricota;Alsuviricetes;Tymovirales;Tymoviridae;Maculavirus;unclassified Maculavirus;	NR	4e-88	97	1	15	NODE_13088_length_414_cov_1.236769	414	Grapevine Red Globe virus	97	4e-88	Grapevine Red Globe virus	91	4e-155	TTTGACGAGGCGCTCTTCATCGAATGCATCAATGTCAATGAATTCTCCCAGCTCACCTCCAAAACCCAGTCCGTCATCATGGCCAACGCCTACCGCTCTGATCCAGATTGGCGCTGGTCTGTTGTTCGCATCTTTACTAAGACGCAACACAAGGTTAACGAAGCTTCAATCTTTTCTGATTGGAAAGCTTGCCAGACACTCGCTCTGGCCCATGACGCCGTCATCCTGCTGTTAGGCCCAGTGAACACGGACCAGCGCTGCTTCGACAACAAGGCCCGCCCGTCAAAGATTTACTACCATGCCTCCCACACCCCCTTTGAGCTCTCCCAGTGGTGCCAGGCCAACATGAAGCACCAGCATCATCTCACCAATGACTACACCGCCTATGATCAATCCCAG…
Vitis-TrPADL11	GAMaV	Grapevine asteroid mosaic associated virus		NT	0	NA	1	NA	NA	2926	NA	NA	NA	Grapevine asteroid mosaic associated virus	100	0	GACCGCGTTTATGCATGACGCCCTCATGTATTACGCTCCCTCTCAGATTCTCGACCTGTTCGCCTCCTGCCCCCACCTCCAGAAGCTCTACGCCTCTCTGGTCGTCCCCCCGGAGTCGGACTTCACCGACGTCTCCCTTTACCCCGACCTCTACCGCTACCGCTTCCAAGGCTCGGACCTCATCTACGAGCTGGAACGCAACCCCGCACACAACTACACCCAGCCCCGTTCCGCCCTCCAGTGGCTCAAGACCACTACCATCCGTGGAGAAGGGATCACCCTGACTGTCTCCCGCTTGGATTCCTGGGGCTCCGTCCACTCCCTTCTCATCCAACGCGGCNNNNNNNNNNNNNNNNNNNNNNNNNNNNNNNNNNNNNNNNNNNNNNNNNNCACCACCAC…
Vitis-TrPADL12	GRSPaV	Grapevine rupestris stem pitting-associated virus	Viruses;Riboviria;Orthornavirae;Kitrinoviricota;Alsuviricetes;Tymovirales;Betaflexiviridae;Quinvirinae;Foveavirus;	NT	0	97	1	41	NODE_13_length_3091_cov_3.730567	3091	Grapevine rupestris stem pitting-associated virus	97	0	Grapevine rupestris stem pitting-associated virus	97	0	CTAAGTTTGCCAAAAGATCTAATTGCAGCCCTGTAAGAAATGACAAAAATAGACCCTTCCTCTATCTTCTTGATGCTAAAATTCCCTTTAAAAACTTCAAAGGATCCCAGAACCTTGGGACCATAATCGGTCTCAAGGGATAGTGCCCCTTCAAGAGTGAGGATTGACTGCTTTTTGCTTCTTGGCATGTCCAGCACCCTAGATAAACCTGCACCAGTTGTGGCGAAGACAACTCTGTCGCACTGACCCAACCCCTGAGCGCCCAAAGCCAATTTCAGGTTACTGACCAAGTCCTTAAACTTATGAAAGTTGTGGCAAGAGAAGCATGAGCAAAGATCTGATGTAAAGCTAGTACCATTGATTGAGATTGATTTCTTTACCCCGTGCAGGCCCATTTGC…
Vitis-TrPADL12	GYSVd-1	Grapevine yellow speckle viroid 1	Viruses;Pospiviroidae;Apscaviroid;	NT	9e-167	100	1	1	NODE_2629_length_421_cov_267.245902	421	NA	NA	NA	Grapevine yellow speckle viroid 1	100	9e-167	GAAAAAGGGCTTTGGGCGGAAGAGACCAAGTCCGCTCGACTAGCGGAGGCATCCTCAGCAGACGAACCGCGTTTCGCCGGGCCTCAAGAGCGCAATGCTGAATAGGCTAGAAAAGTCAGAAGACTCTTCCGCCCAGAGCAGCGAGGCTCCGAGGAGAGCCGGACGACGCCAGTTCGGAGCTTTGGAGTGCACCCCTTCGTCGACGACGAGGCTCACTCCCCCTCTGCCCCTATCTTCTTCTTTGCAGGTCCGCGGCGGCCTTCCGAGGTGTAACCACAGGAACCACAGGAAAGTGATCCGAGGACCTCTTTGCAGGGGTTCCGGGGATTCCACTCGCGGGGCGCGTTGGAACAAGCTCAGTTGAAAGAAAAAGGGCTTTGGGCGGAAGAGACCAAGTCC…
Vitis-TrPADL12	GYSVd-2	Grapevine yellow speckle viroid 2	Viruses;Pospiviroidae;Apscaviroid;	NT	4e-170	100	1	1	NODE_2664_length_418_cov_489.829201	418	NA	NA	NA	Grapevine yellow speckle viroid 2	100	4e-170	CGAAACGCGGGCCTGTCTCCTAAGATGCCTCCGCTAGTCGAGCGGACTTGGCCTCTTCCGCCCGAGGACCTTTTCTTTCTGATCTTGCTTGTTCCAACGAGCCCCGCGAGTGGAATCCCCGGAACCCCTGCGAAAAAGGGTCCTCGGATCATTTTCCTTGTGGTTCCTGTGGTTACACCTCGGAAGGCCTCCGCGGACCTGCAGAGAAAAGAAGAAGGGCCCAGAGGGGAATGAGCCTCGTCGTCGACGAAGGGGTGCATTCCGAAGAGCTGGCCTGGCGTCGTCCGGCTCCCTCGACCGCACCGGAGCGCTAGAAAAGGTCCTCGGACTTTCTTCTATCTCCGAAGCCGGTTTGAGGCCCGGCGAAACGCGGGCCTGTCTCCTAAGATGCCTCCGCTA…
Vitis-TrPADL13	GRSPaV	Grapevine rupestris stem pitting-associated virus	Viruses;Riboviria;Orthornavirae;Kitrinoviricota;Alsuviricetes;Tymovirales;Betaflexiviridae;Quinvirinae;Foveavirus;	NR	0	98	1	19	NODE_7_length_8704_cov_12.862296	8704	Grapevine rupestris stem pitting-associated virus	98	0	Grapevine rupestris stem pitting-associated virus	93	0	CAACAGAATTTGCATTGCAGTAATATTCCTTGAATATAATTGCAACGTAATGGCTCTCTCTTATAGGCCTGCTGTTGAAGAGGTGCTCGCAAAATTCACCTCTGATGAACAATCCAGGGTTTCTGCTACAGCTCTCAAGGCATTAGTGGATATGGAGGAAAGTCAGCACAATTTGTTCTCTTTCGCTTTGCCCGATAGGAGCAAAGAAAGGCTGATATCTTCTGGTATTTACTTAAGCCCTTACAGTTTTAGACCTCACTCGCACCCAGTCTGCAAGACTTTAGAAAATCACATTCTGTATAATGTTTTGCCTAGTTATGTTAATAATTCATTTTACTTTGTAGGGATCAAGGATTTTAAGTTGCAGTTCTTGAAAAGGAGGAATAAGGATCTTAGTTT…
Vitis-TrPADL13	GRGV	Grapevine Red Globe virus	Viruses;Riboviria;Orthornavirae;Kitrinoviricota;Alsuviricetes;Tymovirales;Tymoviridae;Maculavirus;unclassified Maculavirus;	NR	3e-116	99	1	8	NODE_9104_length_667_cov_2.375817	667	Grapevine Red Globe virus	99	3e-116	Grapevine Red Globe virus	95	0	CGCGGGAATTTAAAGTGGGGCAAAGCAGAGACTGGGAAACTGCACACTACTATTTATTGCTAACTTAACGTAGGCCACTGGGTCCATGGAGGACGGAGGTTGGGGAGGGGGGGCGGTCGGGTTGGCAAATGGCCGAGGGGGCTGATTGCTAGGCGACGGGGTAGGGGGTTGCACGGACGGAGGAGCAACGGACAACACCGCGAATGACGATGGAGCCGTAGATGACTGGGGCAGTGACGGAGACAGCTGGGGCGTCGGTGTTCTTGTGGAAGGCGACGGTGAGCTTGGGGGTGTTGTTGTAGGACACAGTGTCCTTGACAACAGGGTTGGTGGAGCGGAGGTCAGCTGGGAGGATGATTGGGTTGGAAGAGGTGATGGGGCCACCAAAAGTGACACGGG…
Vitis-TrPADL13	GYSVd-2	Grapevine yellow speckle viroid 2	Viruses;Pospiviroidae;Apscaviroid;	NT	7e-105	100	1	1	NODE_45034_length_212_cov_2.101911	212	NA	NA	NA	Grapevine yellow speckle viroid 2	100	7e-105	CTCGCGGGGCTCGTTGGAACAAGCAAGATCAGAAAGAAAAGGTCCTCGGGCGGAAGAGGCCAAGTCCGCTCGACTAGCGGAGGCATCTTAGGAGACAGGCCCGCGTTTCGCCGGGCCTCAAACCGGCTTCGGAGATAGAAGAAAGTCCGAGGACCTTTTCTAGCGCTCCGGTGCGGTCGAGGGAGCCGGACGACGCCAGGCCAGCTCTTCGG
Vitis-TrPADL14	GRSPaV	Grapevine rupestris stem pitting-associated virus	Viruses;Riboviria;Orthornavirae;Kitrinoviricota;Alsuviricetes;Tymovirales;Betaflexiviridae;Quinvirinae;Foveavirus;	NR	0	94	1	1	NODE_8_length_8710_cov_17.956441	8710	Grapevine rupestris stem pitting-associated virus	94	0	Grapevine rupestris stem pitting-associated virus	88	0	CAACAGAATTTGCATTGCAGTAATATTCCTTGAATATAATTGCAACGCAATGGCCCTCTCTTATAGGCCTGCTGTTGAAGAGGTGCTTGCAAAATTCACCTCTGATGAACAATCCAGAGTTTCTGCTACAGCTCTCAAGGCATTAGTAGACATAGAGGAAAGTCAGCACAATTTGTTCTCTTTCTCACTACCTGATCGAAGCAAAGAAAGGCTGATATCTTCTGGCATTTACTTAAGTCCTTATAGTTTCAGACCTCACTCACATCCAGTTTGCAAAACTTTAGAAAATCATATCCTGTACAATGTTTTGCCTAGTTATGTCAATAATTCATTTTACTTTGTAGGAATTAAGGATTTTAAGCTACAGTTCCTAAAAAGGAGAAACAAGGATCTCAGCTT…
Vitis-TrPADL14	GFLV	Grapevine fanleaf virus	Viruses;Riboviria;Orthornavirae;Pisuviricota;Pisoniviricetes;Picornavirales;Secoviridae;Comovirinae;Nepovirus;	NR	0	94	1	2	NODE_12_length_7294_cov_35.911866	7294	Grapevine fanleaf virus	94	0	Grapevine fanleaf virus	88	0	ATCTTTTTGCGTCCAACAGGGCAAGTGTGTCCAAAGGACAAACAACACACTGTCGCCACTAAAAGCATGAAAGTAAACACACTAAAGCGGTAAACAAGTTAAAACAAACTATAACACAAATGCTCTAATATTCGATTGCCTAAAAGAGCATGAAAGGCAAAAGAAACTGGGTTATTTAAACTTGGTTATCCCAGTACCAAGGATTGGAAGGGTTACTTCCTAAGGCACGTGTGGTTCTGAATCTTTCTCAGTGCCTTAAGATGAGTCTTCAAAAGATTGTTGCCAAAAAGTTGTGAATTGGTCACAACCCTGGTTGCAACTCCTGCACAGCGTCGACAACATTTCAGACACGCTTCACTTACGTAGACTCCTCGCACCTGTCTAGCCATTGTGACATCT…
Vitis-TrPADL14	GRVFV	Grapevine rupestris vein feathering virus	Viruses;Riboviria;Orthornavirae;Kitrinoviricota;Alsuviricetes;Tymovirales;Tymoviridae;Marafivirus;unclassified Marafivirus;	NR	0	98	1	4	NODE_129_length_3252_cov_6.226462	3252	Grapevine rupestris vein feathering virus	98	0	Grapevine rupestris vein feathering virus	88	0	TAAAAGCACACCAAGGTCGCTTTACGGACCTTTTCTTGAATACCGTTGCCGGTGCAAGGGAGAGCAGAAGGGAAGAAAAAGAGGGAGAGGAGATTAGAGTTTGATGCCCATAGGGCCGGAGACACTAACCATGCCACGGATCATGACATAGGCTAGGGGCAGAGTTTGTGCGGTGGCGCACTTCATTGTGGTGCCGGTGAGGCGTGGGGTGTCGAGATACCCGACGGATGATTTGATCCGTGGGTTAATGCGAGTGAGGTCAGCGGGGACAGTGGCAAGAGCGTTCATGCTCACAGGACCGCCCGCAGTGATGGCTTGCCCTCCATAGTAGAGCAGCTCATCACCGGAGGCGGGCTGGATGGAGTTGACGGTCCAAACGCAGTGGAGGGTGACGGGGTT…
Vitis-TrPADL14	GLRaV 4	Grapevine leafroll-associated virus 4	Viruses;Riboviria;Orthornavirae;Kitrinoviricota;Alsuviricetes;Martellivirales;Closteroviridae;Ampelovirus;	REFSEQ	0	95	1	3	NODE_3694_length_998_cov_96.940615	998	Grapevine leafroll-associated virus 4	95	0	Grapevine leafroll-associated virus 5	93	0	AACAGTGCTTAAGGAAACATCGAATTTCCAAAATAATATAGACAGTCTGTTTGACAAAGCGCTAACTCACTCGTTGAATTCATCACGAACGGAGAAACTGTCTGTATCTCAACATCTCACTGCTGAGGAGTTCGAGTTGCTGAAAGGTTATTTTGGCCTACCGTACTTAGGCAATGGTACAGCTCCCAGAAGCCCCCACAGCTTGCTGAATGCTATGCGGGAATGCTTTAATAAACTGTACCACAAGGCCTTTAGAGGTGTGTCCGTGTCTGATATAGGTGGTAACCTGTCGGCCGCAGTATTTTCGGACTGCTCTAACACTCATGTTTGTCTACCACTAATAGACATGAAGGATGCTGCTAGACAGACCAGGAGCGCCATAGCACTCTTCAATAGTGT…
Vitis-TrPADL14	GYSVd-1	Grapevine yellow speckle viroid 1	Viruses;Pospiviroidae;Apscaviroid;	NT	8e-156	100	1	2	NODE_23540_length_306_cov_237.374502	306	NA	NA	NA	Grapevine yellow speckle viroid 1	100	8e-156	GAGAAGAAGATAGGGGCAGAGGGGGTTTGAGCCTCGTCGTCGACGAAGGGGTGCAAACCGAGTGCCTGAGCTGGTCGACGTCCAGCTCCCTCGGGACCACGCTGCTCTGGGCGGAAGAGTCTTCTGACACTTCTAGCCTATTCAGCTTCGCGTCCTTGAGGCCTGGCGTAACGCGGCTCTTGCCACCTGGCTGCCTCCGCTAGTCGAGCGGACTTGGTCTCTTCCGCCCAAAGCCCTTTTTCTTTCTAATCAGCTTGTTCCAACGCGCCCCGCGAGTGCAATCCCCGGAACCCCCGCTAAGAGGTC
Vitis-TrPADL15	GRSPaV	Grapevine rupestris stem pitting-associated virus	Viruses;Riboviria;Orthornavirae;Kitrinoviricota;Alsuviricetes;Tymovirales;Betaflexiviridae;Quinvirinae;Foveavirus;	NT	0	98	1	22	NODE_4_length_5347_cov_4.522865	5347	Grapevine rupestris stem pitting-associated virus	98	0	Grapevine rupestris stem pitting-associated virus	98	0	CAACAGAATTTGCATTGCAGTAATATTCCTTGAATATAATTGCAACGCAATGGCCCTCTCTTATAGGCCTGCTGTTGAAGAGGTGCTCGCAAAATTCACCTCTGATGAACAATCCAGGGTTTCTGCTACAGCTCTCAAGGCATTAGTAGACTTAGAGGAAAGTCAGCACAATTTGTTCTCTTTCGCATTGCCCGATAGAAGCAAAGAAAGGCTGATATCTTCTGGCATTTACTTAAGTCCTTACAGTTTCAGACCCCACTCACATCCAGTCTGTAAAACTTTAGAAAATCACATTTTGTACAATGTTTTACCTAGTTATGTTAATAATTCATTTTACTTTGTAGGAATCAAGGATTTTAAGCTGCAGTTCTTGAAAAGGAGAAATAAGGATCTCAGCTT…
Vitis-TrPADL15	GRVFV	Grapevine rupestris vein feathering virus	Viruses;Riboviria;Orthornavirae;Kitrinoviricota;Alsuviricetes;Tymovirales;Tymoviridae;Marafivirus;unclassified Marafivirus;	NR	0	98	1	20	NODE_51_length_2241_cov_1.939158	2241	Grapevine rupestris vein feathering virus	98	0	Grapevine rupestris vein feathering virus	88	0	CTTTGAGCTCGTTCGCTCCTCTGCCCGCCCTTTGCTCAACGGCGCTCGCCCTGCAGCCGACATTGTTGAGCACATGAAGCGCTTCAAAGTTGACGGGAAAATTCTCCCCTTCTGCGAAGCTCACACTTACACGTCTCACGTAAGCCGCGCGAAGAACCTCATCAGCAACATGAAGAACGGCTTCGATGGTGTTTTGGCCAACATTGACCCTCAGCACACTAATGAGGCTCGCGACCGCCTCCTGTCTCTCGATGGGTCCCTCGACGTCGCTAAGCCTCGCACCGTTTCTCTCATCCACATTGCTGGTTTCGCCGGTTGTGGCAAGTCGTACCCCATCTGCCAGCTTCTTAAGACGAAACCTTGCCGCAATTACAAGATTGCTGTTCCCACAGATGAACT…
Vitis-TrPADL15	GYSVd-1	Grapevine yellow speckle viroid 1	Viruses;Pospiviroidae;Apscaviroid;	NT	0	100	1	1	NODE_3191_length_423_cov_113.035326	423	NA	NA	NA	Grapevine yellow speckle viroid 1	100	0	CCAACGCGCCCCGCGAGTGCAATCCCCGGAACCCCCGCTAAGAGGTCTCCGGATCTTCTTGCTTGTGGTTCCTGTGGTTTCACCTCGGAAGGCCGCCGCGGACCTGCAAGAAAAGAAGATCGGGGCAGAGGGGGAGTGAGCCTCGTCGTCGACGAAGGGGTGCACTCCGAGTGCCTGAGCTGGTCGACGTCCAGCTCCCTCGGGACCACGCTGCTCTGGGCGGAAGAGTCTTCTGACACTTCTAGCCTATTCAGCTTCGCGTCCTTGAGGCCTGGCGTAACGCGGCTCTTGCCACCAGGATGCCTCCGCTAGTCGAGCGGACTTGGTCTCTTCCGCCCAAAGCCCTTTTTCTTTCTGATCTGCTTGTTCCAACGCGCCCCGCGAGTGCAATCCCCGGAA…
Vitis-TrPADL15	GYSVd-2	Grapevine yellow speckle viroid 2	Viruses;Pospiviroidae;Apscaviroid;	NT	3e-176	100	1	1	NODE_3280_length_418_cov_188.564738	418	NA	NA	NA	Grapevine yellow speckle viroid 2	100	3e-176	CCGGGGATTCCACTCGCGGGGCTCGTTGGAACAAGCAAGATCAGAAAGAAAAGGTCCTCGGGCGGAAGAGGCCAAGTCCGCTCGACTAGCGGAGGCATCTTAGGAGACAGGCCCGCGTTTCGCCGGGCCTCAAACCGGCTTCGGAGATAGAAGAAAGTCCGAGGACCTTTTCTAGCGCTCCGGTGCGGTCGAGGGAGCCGGACGACGCCAGGCCAGCTCTTCGGAATGCACCCCTTCGTCGACGACGAGGCTCATTCCCCTCTGGGCCCTTCTTCTTTTCTCTGCAGGTCCGCGGAGGCCTTCCGAGGTGTAACCACAGGAACCACAAGGAAAATGATCCGAGGACCCTTTTTCGCAGGGGTTCCGGGGATTCCACTCGCGGGGCTCGTTGGAACAAGC…
Vitis-TrPADL16	GLRaV-3	Grapevine leafroll-associated virus 3	Viruses;Riboviria;Orthornavirae;Kitrinoviricota;Alsuviricetes;Martellivirales;Closteroviridae;Ampelovirus;	NT	0	99	1	2	NODE_1_length_17274_cov_100.183277	17274	Grapevine leafroll-associated virus 3	99	0	Grapevine leafroll-associated virus 3	99	0	CATAAATGCTCTAGTAGGATTCGAACACGGCATTTTTCAATTTATTTTACCTGAATTTTCCGCCACGTGCCATAAAATTTTATCTTTTATTTCTCGTGTTTTTGGGTGTTAAGTTTTAACTTTTCCTAAAGAAAAACAAAATAAAATTTTTTCCTTTCAGCTGTCGTTAGTAGTTTTTATTGTAATTTTCCTTTAAAATAACAAAATTTTTCTTTTCTCTTATTGGGGTTTCGTGTTTTGTAGTCATTAACTTTCCTTTAAAATAACGAAATTTTTCTCTTCTCTTTTTGGTGTTTCGTGTTTAGTAGTTATTAACTTTCCTAGAGTCTGTTTAGGTTCGTGTTTAGTTTTCTCTGCGCTTCCGCGTCTTAAGTTTTAACTCTTCCTAAGCGTCTTTTA…
Vitis-TrPADL16	GRSPaV	Grapevine rupestris stem pitting-associated virus	Viruses;Riboviria;Orthornavirae;Kitrinoviricota;Alsuviricetes;Tymovirales;Betaflexiviridae;Quinvirinae;Foveavirus;	NR	0	99	1	12	NODE_3_length_8632_cov_14.872916	8632	Grapevine rupestris stem pitting-associated virus	99	0	Grapevine rupestris stem pitting-associated virus	98	0	CTATTAGTACGGTATTCCAGCGAACAGGCTTAACCCAGCCTTGAAATCGGGGAATTATTGAACTATGGAATTATTACTGGCTTCATTCTCCTCATTCATGTGTGACATTTGAGAAGGGGTTGTTGATGAGCGCACCAGCCGTTCCACCACTAATCTCTCCAAGGTTGGAACTCCGCTTGCCTTCAGCCATAGCTTGTCTGAGCACTTGAACCTCAAAAGAGGCGATATTAGCGACCATCTCTGCTTTTGTTGGAGCTCTTTTGATTCCACCCTTTGGCTCAAGCGCACTTTCATCTGTGACTCCCAGAAAGAAGTCAAAGGCTGCAAATTTTTCATTCTCATTAAACCCTTTCTTGGCCCAATTAGCTGGCGGTATCCCCGTCTCCAAATGGATATTCC…
Vitis-TrPADL16	GVB	Grapevine virus B	Viruses;Riboviria;Orthornavirae;Kitrinoviricota;Alsuviricetes;Tymovirales;Betaflexiviridae;Trivirinae;Vitivirus;	NR	0	97	1	1	NODE_6_length_7606_cov_53.136141	7606	Grapevine virus B	97	0	Grapevine virus B	96	0	TTCCGTGTTTATTCACGCTTCTTTCACCCGCAGATTTAAGTTTCTGGGGGTGGGATTATTTAGTTCTACCCTTGACACTTTATTCATCATAAGAACAGACTATTAGTACGGTCTGTTAGCGAACATGCTTAACCTTGCATAGAAATCAGGGATAGACTATTTGTACGGTCTATCAGCGAACACGCTTGAACCAGCGTTGAAATCGGTCCCCCATGTATAGAATTCAGGGGTCTCTTCTGGGCTAAGCATTCCGAACGGAGCTTTACTTTCCTTGAACAACGATCGGTACTCAGACTTCCCGATTCTTTCCATGTCACTGAGAGCAAGATCGATTGCATTCGATATGTACCGACCACCGTTTTCGGTTAGAAACCTATTCGCCGGGGTCCTAATACATGC…
Vitis-TrPADL16	GFkV	Grapevine fleck virus	Viruses;Riboviria;Orthornavirae;Kitrinoviricota;Alsuviricetes;Tymovirales;Tymoviridae;Maculavirus;	NR	0	86	1	13	NODE_32_length_4538_cov_36.587330	4538	Grapevine fleck virus	86	0	Grapevine fleck virus	84	0	GATCGATTGGGGAACGGGCAGGGCGGGAGAGGCTGAGGGGGGCAGGGGCAGCAGGAAGGGCCTCGGTTCATGAAGCGGGGGTGGGACGGTTGAGTGGGGCGGAGCATTCGATGACGCCGCGGATGAGGATGGAGCCGCAGATGGGGGCGGAGGTGCTGAGGGCGTAGCAGGCGTCATTGCGGTAGAAGCCGCAGGTGAGGCGGGGGCAGTCGGTATAGGTGACGGAGTCCTTGATGGTGGGGTTGACGCTGGAGAGCTCGGCAGGCAGGAAGATGGGGGAGGAGAAATGGACGGAGCCCCAAGCGATGCGCTGGGCGCCGTAGACGGAGAGGATTTCAGACTGGGTTGGGGTGACGGAGTCGATGGTCCAGCAAAGGTCGACGGTTTGGGGGTAGGTGG…
Vitis-TrPADL16	GPGV	Grapevine Pinot gris virus	Viruses;Riboviria;Orthornavirae;Kitrinoviricota;Alsuviricetes;Tymovirales;Betaflexiviridae;Trivirinae;Trichovirus;	NR	0	100	1	8	NODE_1079_length_1610_cov_4.277814	1610	Grapevine Pinot gris virus	100	0	Grapevine Pinot gris virus	99	0	CGAGCAGAAGAGGAGCAGAGAAAAATTCATCACGTAGAACTGTGTAACTGCTCCTACTTGCTCTAAGTAAGACCTTAACTCCTCTATTTCTCCATCCAATGCAGTTTTCATCCATTGAAAAAATACATACCGCTGCTTGTTGGTATGATGTTGGGACAATGGAATAACTCTGACTTTCTCTCCCCACCTCAACCATTTTAACGAGTGGATCTCTAATCATCTTTTTCTCAGAACCAAACCAAAAGTCATCAATGAAATCGGGTAAGTCCTCCTCAGGCTCAAATGCATAATCTACATCATCAGAACAATTGAATGAGAATGACAAAGGTTTGATTGACATCAAGTACCTGTCGAAGTCATCTATCAAATGGTATCTTTCAAAATTTTTCTTAAAAGGAC…
Vitis-TrPADL16	GRGV	Grapevine Red Globe virus	Viruses;Riboviria;Orthornavirae;Kitrinoviricota;Alsuviricetes;Tymovirales;Tymoviridae;Maculavirus;unclassified Maculavirus;	NR	9e-179	98	1	7	NODE_4311_length_774_cov_1.720445	774	Grapevine Red Globe virus	98	9e-179	Grapevine Red Globe virus	92	0	GGCTTGCCAGACCCTTGCTCTGGCCCATGATGCCGTTATCCTCCTTTTGGGCCCCGTGAAGAAGTACCAACGTTGTTTCGACAACAAGGCCCGCCCCTCAAAGATCTACTACCATGCCTCCCACACTCCATTTGAGCTCTCCCAGTGGTGCCAGGCCAACATGAAGCACCAGCACCACCTCACCAATGACTACACCGCCTATGACCAGTCCCAAGGCGGCGAGGCAGTCGTGCTCGAACGCCTCAAGATGCTTCGAGTCTCCATCCCCCAAGCTCTTATCGATCTTCATGTCCACCTCAAAACCAACGTTGACACCCAACTTGGTCCCCTCACCTCCATGCGCCTCACTGGAGAGCCCGGAACGTATGATGACAATTCGGATTACAACCTGGCCGTCAC…
Vitis-TrPADL16	GYSVd-1	Grapevine yellow speckle viroid 1	Viruses;Pospiviroidae;Apscaviroid;	NT	8e-177	97	1	1	NODE_10393_length_422_cov_1249.929155	422	NA	NA	NA	Grapevine yellow speckle viroid 1	97	8e-177	AAAGGGCTTTGGGCGGAAGAGACCAAGTCCGCTCGACTAGCGGAGGCATCCTGGTGGCAAGAGCCGCGTTACGCCAGGCCTCAAGGACGCGAAGCTGAATAGGCTAGAAGTGTCAGAAGACTCTTCCGCCCAGAGCAGCGTGGTCCCGAGGGAGCTGGACGTCGACCAGCTCAGGCACTCGGATTGCACCCCTTCGTCGACGACGAGGCTCAATCCCCCTCTGCCCCTATCTTCTTCTCTGCAGGTCCGCGGCGGCCTTCCGAGGTGAAACCACAGGAACCACAAGCAAGAAGATCCGGAGACCTCTTAGCGGGGGTTCCGGGGATTGCACTCGCGGGGCGCGTTGGAACAAGCTGATTAGAAAGAAAAAGGGCTTTGGGCGGAAGAGACCAAGTCCGC…
Vitis-TrPADL16	GSyV-1	Grapevine Syrah virus 1		NT	0	NA	1	NA	NA	1322	NA	NA	NA	Grapevine Syrah virus 1	100	6e-126	ACTGCCTCTTGGCCGCCGTCTCGGCCGGGGCGAACATTCCCAAGGACGCTCTCTGGAAAACCATCTGCTCTTACTTCCCGGACTCCATGCTGCGCGAGGAAGACATAGCNNNNNNNNNNNNNNNNNNNNNNNNNNNNNNNNNNNNNNNNNNNNNNNNNNGAGCGGCAGCACACTCCGCCCCTGCTTGGCGGCCGCGCAGCCGATCTCGTTCATGCAGCTCTGAAATTCAAAGTTGGCAGCGCTGTGCTCCCCTTCCNNNNNNNNNNNNNNNNNNNNNNNNNNNNNNNNNNNNNNNNNNNNNNNNNNGCACCTGCAGCCTTACATGGACTACTACTGCCTCTGGTCCCACCGCGTGCCTCAAGATATCGGCATGTTCTTCGGCATCAAGTCCACCTCCAC…
Vitis-TrPADL17	GRSPaV	Grapevine rupestris stem pitting-associated virus	Viruses;Riboviria;Orthornavirae;Kitrinoviricota;Alsuviricetes;Tymovirales;Betaflexiviridae;Quinvirinae;Foveavirus;	NR	0	94	1	55	NODE_54_length_7613_cov_10.752448	7613	Grapevine rupestris stem pitting-associated virus	94	0	Grapevine rupestris stem pitting-associated virus	88	0	ATAAAACAACCTTGGTGATTGCCACTACTGTTGTCTACATGAGCAAGGATTTGGATGGCAATTACAATTCCTACCAGAACCAGAATTCCAAACAGACAATACATGTATGAATGCAATTAGGCCTATGACAAGCATTAATGGCACAAAATTCTCGGACTGACCAAATACTCCTGAGCTAGGAAAGGACTGCTTAGGACCACAGTAAGTTATGCTTTTTGTTCCATCCCTGTAACGCCCTCCGTGAGGGAATTGGTGGATGTTGTCCCCTGAATATGGTAAATTTGACTTTCTCAGAAAATGCAGCACAAGTCCAATGCCCAGGCCAACAGTTAATGGAGTTATAGTTTTTGCCCAATTGGCAGGCTGCTGAAAAGGCATCTTACTGCATGACGATCAACT…
Vitis-TrPADL17	GAMaV	Grapevine asteroid mosaic associated virus	Viruses;Riboviria;Orthornavirae;Kitrinoviricota;Alsuviricetes;Tymovirales;Tymoviridae;Marafivirus;	NR	5e-154	98	1	7	NODE_18922_length_787_cov_5.939891	787	Grapevine asteroid mosaic associated virus	98	5e-154	Grapevine asteroid mosaic associated virus	95	0	CGCATGAACCCGGACACCCTTCTTCCTCTCAAAGGCGGCTCTTCTGCTCCTCAGCTCACCCCGGAAGCCTTCTCCCTTGCCCTCGCCCAATCCATGGCCAGCCCCAATGTCCAAGCCGGGCCCCCTCCTCCTAGCGACGACCGCACCGATCACCAGCCTCCTCTTCCTCGCGCTCCTCGCCTTGTTGAGGACGCCTCGGCGATCCCGTTCGTCGACTACCCCTTCCAGTGGGTCGTCGCGTCCTACGACGGAAGCACCGCCAAGAACCTGACCGACGTCCTCTCCGGCAGCAAGACCCTCAGCACCATCACCGCCAACTACCGCCACGCCGAGCTCCTCTCCGTCGAGCTCGAGTTCGCCCCCCTCGCCGGCTCGTTCTCAAAGCCCATCACCCTCTCC…
Vitis-TrPADL17	GYSVd-1	Grapevine yellow speckle viroid 1	Viruses;Pospiviroidae;Apscaviroid;	NT	4e-113	94	1	1	NODE_91050_length_236_cov_3908.370166	236	NA	NA	NA	Grapevine yellow speckle viroid 1	98	4e-113	CCAACGCGCCCCGCGAGTGCAATCCCCGGAACCCCCGCTAAGAGGTCTCCGGATCTTCTTGCTTGTGGTTCCTGTGGTTTCACCTCGGAAGGCCGCCGCGGACCTGCAAAGAAGAAGATAGGGGCAGAGGGGGAGTGAGCCTCGTCGTCGACGACGGGGTGCACTCCGAGTGCCTGAGCTGGTCGACGTCCAGCTCCCTCGGGACCACGCTGCTCTGGGCGGAAGAGTCTTCTGAC
Vitis-TrPADL18	GRSPaV	Grapevine Rupestris stem pitting virus	Viruses;Riboviria;Orthornavirae;Kitrinoviricota;Alsuviricetes;Tymovirales;Betaflexiviridae;Quinvirinae;Foveavirus;Grapevine rupestris stem pitting-associated virus;	NR	0	97	1	6	NODE_46_length_2268_cov_2.847266	2268	Grapevine Rupestris stem pitting virus	97	0	Grapevine rupestris stem pitting-associated virus	96	0	GGCCTCTTTAAGCACATAAAATCTCTCACTCATTGCTTCAATTCTTGTGGTCTCCAATGGTTTCTCCTTAAGCGAAGGTCAAACCTCAAATTTCTGAAAGATAGAGCATCATCCTTTGCTAATCTTAGTTGTGAGGTTATCAAGGCCTACAAGTCTGTTGTATTACAAGCAACACTCCCTGAAGCCCTGCTAAGCCTGACTAAAGTTTTCATAAGGGACTCCGATCTTAATGGTGCCGCCACTTCTGAATTAGCCTCACATGATGAGTCAATCAGACTGGTTGGCTCAGCTGGCTCAATCTCTGAGAAGTCACAGTTAGTCAGTTGTGAGGCTAGCAGGGTTCTAGTGAATTCTTCAAACACCCAGCCGCCTGCTCACAACCTCCCAGTTAGCAATGTC…
Vitis-TrPADL18	GYSVd-1	Grapevine yellow speckle viroid 1	Viruses;Pospiviroidae;Apscaviroid;	NT	0	98	1	1	NODE_3289_length_421_cov_103.046448	421	NA	NA	NA	Grapevine yellow speckle viroid 1	99	0	TCCGCCCAAAGCCCTTTTTCTTTCAACTGAGCTTGTTCCAACGCGCCCCGCGAGTGCAATCCCCGGAACCCCCGCTAAGAGGTCTCCGGATCTTCTTGCTTGTGGTTCCTGTGGTTTCACCTCGGAAGGCCGCCGCGGACCTGCAAAGAAGAAGATAGGGGCAGAGGGGGAGTGAGCCTCGTCGTCGACGAAGGGGTGCACTCCGAGTGCCTGAGCTGGTCGACGTCCAGCTCCCTCGGGACCTGCTGCTCTGGGCGGAAGAGTCTTCTGACACTTCTAGCCTATTCAGCTTCGCGTCCTTGAGGCCTGGCGTAACGCGGCTCTTGCCACCTGGATGCCTCCGCTAGTCGAGCGGACTTGGTCTCTTCCGCCCAAAGCCCTTTTTCTTTCAACTGAGCT…
Vitis-TrPADL18	GRGV	Grapevine Red Globe virus	Viruses;Riboviria;Orthornavirae;Kitrinoviricota;Alsuviricetes;Tymovirales;Tymoviridae;Maculavirus;unclassified Maculavirus;	NR	7e-75	96	1	1	NODE_5638_length_327_cov_1.272059	327	Grapevine Red Globe virus	96	7e-75	Grapevine rupestris vein feathering virus	84	2e-83	CTTTAAGTGAACATGGAGGTCGATGAGGTGGCGAGGAATGTTCAAGCGTTCCATCTTCTTTCTCTCGAAAACCACGGCCTCGCCGTGTTGCGACTGGTCGAAACTGGTGTAATCATTGGCGATACGTTCGCCGGGGCGAAGATTTGCGCGGCACCAGTCGGCCATCTCAGAGGGAGTGTGGCCTGCGTAGACGAAAATGCTGGACGGACGATCAGCGGCGTCGAAGACGCGCTGATACTTCTTGACGGGACCGAGGAGGAGAACCACAGCATCATGCATGAGGGCCAGAGTTTGGCAGGCTTTCCACCCTCCAAAGATGGAGTGATC
Vitis-TrPADL18	GRVFV	Grapevine rupestris vein feathering virus		NT	0	NA	1	NA	NA	1144	NA	NA	NA	Grapevine rupestris vein feathering virus	100	8e-169	TATCGGTCCCCGAGCGCCGCTCGGCAGCCCTTAACCCCCTGCTTCGACGTGAGTCCGCTTCGGCCAGCTCACCTCCAGCAGTNNNNNNNNNNNNNNNNNNNNNNNNNNNNNNNNNNNNNNNNNNNNNNNNNNTTGGTGGAGATCCTCAACCCCACCGTTCATCGCGACACCGTCTGCTCGCCACTCGTGGAAGCTGCGGCTGGTCCTCTTCGCGATTCGCTTCAGCTCTACCCCTACGACATCCCGCAGGAGCACGCCAAATTCCTNNNNNNNNNNNNNNNNNNNNNNNNNNNNNNNNNNNNNNNNNNNNNNNNNNGAGAAGCAGCCCGAACCCACGCCGTGCGTGGTTGCATCGCCTGCGCCTGTTCTCGATGCCAGCGCCCCTCGCGCTGAAGAGAC…
Vitis-TrPADL19	GRSPaV	Grapevine rupestris stem pitting-associated virus 2	Viruses;Riboviria;Orthornavirae;Kitrinoviricota;Alsuviricetes;Tymovirales;Betaflexiviridae;Quinvirinae;Foveavirus;Grapevine rupestris stem pitting-associated virus;	NR	0	99	1	1	NODE_130_length_1692_cov_2.008552	1692	Grapevine rupestris stem pitting-associated virus 2	99	0	Grapevine rupestris stem pitting-associated virus	97	0	TATGAAGTGAGCCTCCCTTGGAACACTGATATTTTGATATGGGTCAGAGAATAACACGTCAAAACCAGAAATGTCATCCACAGATAAATACTCATCAAGTATGTTTACCTTCCCTTTTACGGCACAACCAGGAGAGTATGGCTTGATGTACCTCCCAGAGAGGTTGGGAGTGTCAGGAACGCCGGCCGTAAAGGCTACGAAACTATCGTCCTCAGTGATAAGCTCCCTTATCAAACTACTTTTACCACTACCAGGAACGCTATGAACAACAACTGGAAATCTGAGCACACTATATACACCCACAAACTCAAACGTAGACAAAGCTTTAACTAAGTTATTCATAATAATCACACCATGCCAAATACTTAAGGCCTAATCTATAGCTTCAAACAACCCAGA…
Vitis-TrPADL19	GRGV	Grapevine Red Globe virus		NT	0	NA	1	NA	NA	1873	NA	NA	NA	Grapevine Red Globe virus	100	0	ATCTCAACCAGCCTCATCTCGATTCTGGTTATCTTGCTCACTTTCGTGATCTAACTTGTCTCTGCTTCAGCTCCGACAAGTCTCTTTTTCCCTTTTCCTTCTTGCCTTAGCGCGTTCTCGTAACGTCCCTAAGTTCCTTTTCCTTCTTCTCTTTTCCTCTCTTCACATCCACGTCTGTATCCATGGCCGCCCTCAACAAGCTCGCCATCTCACTTCCCGCCACCTCAGTCCCTTACTCCAAGGACTTCCCCCACCATTCCTTCTGGACCATTCCAGAATCGAATGACATCTCCCCCCTTCCCCTCATGACCCCCACCAACTTCCCCCACCTTTTCTCCCGCATTCCAACCACCTTGGAACGCTCCATTCCTATCCGGGATCTTCTCGGAGACTTCCGCC…
Vitis-TrPADL20	GLRaV-4	Grapevine leafroll-associated virus 5	Viruses;Riboviria;Orthornavirae;Kitrinoviricota;Alsuviricetes;Martellivirales;Closteroviridae;Ampelovirus;Grapevine leafroll-associated virus 4;	NT	0	92	1	1	NODE_1_length_13814_cov_30.297478	13814	Grapevine leafroll-associated virus 5	92	0	Grapevine leafroll-associated virus 5	94	0	CCTGGATTTCTCCAAGATAGGGAAATAAATTTCCCTATTTTAGTTCTACCGTTCACCCTAACGGGTTATATCCTCAGAGAGGAAGCGGTACAGGCGTGACAGGACCACATACGCCTGACATGGATTCAGATAGAGAGAAGGCTAACCACCTTCTCAAAATCTGATTTTCCCGAAGTAGACCCGAACGAGTCCAAGACCTCGAGAAGCGCCGAATTACTGGTGTCCATGTTGTCACCGTAAAACGTGTTTATTTCTCCTGAGTTCTCAAACACAACAAATGTGTTCTTGAAACTCCACAACTCGTCAGTATCACTTTTCCTGGTGAAACCGACTGCTAACACAGTTGTTAGCCCCTCAAGACAGCCACAAACGCTGTTCAAGAAAGTTGTCAGAGCGGGT…
Vitis-TrPADL20	GRSPaV	Grapevine rupestris stem pitting-associated virus	Viruses;Riboviria;Orthornavirae;Kitrinoviricota;Alsuviricetes;Tymovirales;Betaflexiviridae;Quinvirinae;Foveavirus;	NR	0	98	1	31	NODE_26_length_2918_cov_5.648620	2918	Grapevine rupestris stem pitting-associated virus	98	0	Grapevine rupestris stem pitting-associated virus	97	0	CACACTCGAACCCTTCTCAGAAGATCAAGGTCGGTTGCATTGCAGTAATATTCTTTGAATATAATTGCAACGTGATGGCTCTTTCTTACAGGCCAGCTGTTGAAGAGGTGCTCGCAAAATTCACCTCTGATGAACAATCCAGGGTTTCAGCCACAGCTCTTAAAGCTTTAGTAGACATAGAGGAAAGTCAGCACAGCTTGTTTTCTTTCGCACTCCCTGATAGGTGCAAGGAAAGGCTGATATCCTCCGGTATCTATTTGAGTCCTTATAGTTTCAGGCCTCATTCACATCCCGTTTGTAAAACTTTAGAGAATCACATTTTGTACAATGTTTTGCCTAGTTATGTTAATAATTCATTCTACTTTGTAGGAATTAAGGATTTCAAGCTCCAATTTCTAA…
Vitis-TrPADL20	GYSVd-1	Grapevine yellow speckle viroid 1	Viruses;Pospiviroidae;Apscaviroid;	NT	0	100	1	1	NODE_3957_length_422_cov_226.043597	422	NA	NA	NA	Grapevine yellow speckle viroid 1	100	0	CTGAGCTTGTACCAACGCGCCCCGCGAGTGCAATCCCCGGAACCCCCGCTAAGAGGTCTCCGGATCTTCTTGCTTGTGGTTCCTGTGGTTTCACCTCGGAAGGCCGCCGCGGTCCTGCAAAGAAGAAGATAGGGGCAGAGGGGGAGTGAGCCTCGTCGTCGACGAAGGGGTGCACTCCGAGTGCCTGAGCTGGTCGACGTCCAGCTCCCTCGGGACCACGCTGCTCTGGGCGGAAGAGTCTTCTGACACTTCTAGCCTATTCAGCTTCGCGTCCTTGAGGCCTGGCGTAACGCGGCTCTTGCCACCAGGATGCCTCCGCTAGTCGAGCGGACTTGGTCTCTTCCGCCCAAAGCCCTTTTTCTTTCAACTGAGCTTGTACCAACGCGCCCCGCGAGTGCA…
Vitis-TrPADL21	GRSPaV	Grapevine rupestris stem pitting-associated virus	Viruses;Riboviria;Orthornavirae;Kitrinoviricota;Alsuviricetes;Tymovirales;Betaflexiviridae;Quinvirinae;Foveavirus;	NT	0	98	1	33	NODE_41_length_4931_cov_8.510870	4931	Grapevine rupestris stem pitting-associated virus	98	0	Grapevine rupestris stem pitting-associated virus	98	0	GAAAACTTTCCACCCTCAGACCTGTGATGTTCACCAAATCCAAATTATGGCTGAATCGAGATAAAGCAGTAAGCCACCGTCGATCGTCAGTATGAAAGGAGTCATGTGATATGAGAATTCCTCCATTTTTGAAGTTCAACCCAGTTGATTCACCAAATGTGAGAGTGAGCTGCTTCATCCCAAAGTAGGATTGGACTATTTTCTTCTCCTCAAAACTGGAAACTAGGACAGCATCCAAGGGGCCTTTTGACCTCGCCAGGAGGAAGTCATGCATATTGTGGAAGATTGCATAATCAGCGAAGGCTGCAGTCATTGAACCTTTTTTGAAGTGACATGGTAATCTAGATTCAAACATTGGGTTCACAAAACGTCTGCTTTCTATGTTGTACCTATATGTCT…
Vitis-TrPADL21	GYSVd-1	Grapevine yellow speckle viroid 1	Viruses;Pospiviroidae;Apscaviroid;	NT	0	100	1	1	NODE_9866_length_596_cov_2364.384473	596	NA	NA	NA	Grapevine yellow speckle viroid 1	100	0	CCAGAGCAGCGTGGTCCCGAGGGAGCTGGACGTCGACCAGCTCAGGCACTCGGAGTGCACCCCTTCGTCGACGACGAGGCTCACTCCCCCTCTGCCCCTATCTTCTTCTTTGCAGGTCCGCGGCGGCCTTCCGAGGTGAAACCACAGGAACCACAAGCAAGAAGATCCGGAGACCTCTTAGCGGGGGTTCCGGGGATTGCACTCGCGGGGCGCGTTGGAACAAGCTCAGTTGAAAGAAAAAGGGCTTTGGGCGGAAGAGACCAAGTCCGCTCGACTAGCGGAGGCATCCTGGTGGCAAGAGCCGCGTTACGCCAGGCCTCAAGGACGCGAAGCTGAATAGGCTAGAAAAGTCAGAAGACTCTTCCGCCCAGAGCAGCGTGGTCCCGAGGGAGCTGGACG…
Vitis-TrPADL21	GRVFV	Grapevine rupestris vein feathering virus		NT	0	NA	1	NA	NA	110	NA	NA	NA	Grapevine rupestris vein feathering virus	100	3e-48	CTCAGCTCACCAGCAAGACCCAAGCCATCATTATGGCCAACCGCGATCGCTCTGATCCGGATTGGCGTTGGTCCGCCGTCCGCATCTTCGCCAAGACGCAGCACAAAGTG
Vitis-TrPADL22	GRSPaV	Grapevine rupestris stem pitting-associated virus	Viruses;Riboviria;Orthornavirae;Kitrinoviricota;Alsuviricetes;Tymovirales;Betaflexiviridae;Quinvirinae;Foveavirus;	NT	0	98	1	8	NODE_9_length_8661_cov_15.188241	8661	Grapevine rupestris stem pitting-associated virus	98	0	Grapevine rupestris stem pitting-associated virus	98	0	GTCGCTATTAAGGCGATAAACATAACAACAGAAATTGCATTGCAGTAATATTCTTTGAATATAATTGCAACGTGATGGCTCTTTCTTACAGGCCAGCTGTTGAAGAGGTGCTCGCAAAATTCACCTCTGATGAACAATCCAGGGTTTCTGCTACAGCTCTTAAAGCATTGGTAGATATAGAGGAAAGTCAGCACAGCTTGTTCTCTTTCGCACTCCCTGATAGGAGCAAGGAAAGGCTGATATCCTCTGGTATCTATTTAAGTCCTTATAGTTTTAGACCTCACTCACATCCCGTCTGTAAAACTTTAGAAAATCACATCTTGTACAATGTTTTGCCTAGTTATGTTAATAATTCATTTTACTTTGTTGGTATTAAGGATTTTAAGCTCCAATTTCTCA…
Vitis-TrPADL22	GRGV	Grapevine Red Globe virus	Viruses;Riboviria;Orthornavirae;Kitrinoviricota;Alsuviricetes;Tymovirales;Tymoviridae;Maculavirus;unclassified Maculavirus;	REFSEQ	2e-161	92	1	8	NODE_10255_length_890_cov_2.080240	890	Grapevine Red Globe virus	82	3e-159	Grapevine Red Globe virus	93	0	GACGCGTTCCATCTTCAGGCGTTCGAGAACAGCGGCTTCGCCATGTTGGGACTGATCGAACGCTGTGTAGTCGTTCGCGACGAAGTGCGGGTGGCAGCCGATGAGGGAGTCGTCCCCGGAAACCATGACTGGGACGGGCGAGCTGGCAGAGCGCGGGGTGAGGAACTTTTGGCACCACTCGGACATTTCCTGAGGAGTGCGCCCGGCATAGATGAAGATGTGCTCAGGGCGATCGCGCTCATCGTGGATGAGTTGGTACTTCTTGACGGGGCCGAGGAGCAGGATGACGGCATCGTGGGCTAGGGCCAGAGTTTGGCAAGCCTTCCAATCAGAAAAAATAGACGCTTCATTGACCTTGTGTTGCGTCTTGGTGAAAATGCGGACCACAGACCAGCGCCA…
Vitis-TrPADL22	GYSVd-1	Grapevine yellow speckle viroid 1	Viruses;Pospiviroidae;Apscaviroid;	REFSEQ	1e-67	100	1	1	NODE_15189_length_655_cov_2506.581667	655	NA	NA	NA	Grapevine yellow speckle viroid 1	99	0	CCAACGCGCCCCGCGAGTGCAATCCCCGGAACCCCCGCTAAGAGGTCTCCGGATCTTCTTGCTTGTGGTTCCTGTGGTTTCACCTCGGAAGGCCGCCGCGGACCTGCAAAGAAGAAGATAGGGGCAGAGGGGGAGTGAGCCTCGTCGTCGACGAAGGGGTGCACTCCGAGTGCCTGAGCTGGTCGACGTCCAGCTCCCTCGGGACCTGCTGCTCTGGGCGGAAGAGTCTTCTGACACTTCTAGCCTATTCAGCTTCGCGTCCTTGAGGCCTGGCGTAACGCGGCTCTTGCTACCTGGATGCCTCCGCTAGTCGAGCGGACTTGGTCTCTTCCGCCCAAAGCCTTTTTCTTTCAACTGAGCTTGTTCCAACGCGCCCCGCGAGTGCAATCCCCGGAACCC…
Vitis-TrPADL22	GSyV-1	Grapevine Syrah virus 1	Viruses;Riboviria;Orthornavirae;Kitrinoviricota;Alsuviricetes;Tymovirales;Tymoviridae;Marafivirus;	REFSEQ	3e-146	99	1	12	NODE_15487_length_645_cov_2.186441	645	Grapevine Syrah virus 1	98	4e-143	Grapevine Syrah virus 1	95	0	GTCTTGAGCCATTCGAGGGCTTCGCGGGGCTGACTATAAGAGTGGCCCGGGTTGCCTTCCAGCTGGTAATTCAGGCGCGAGCCGGCGAAGCTGTACCTGTAGATCTCGGGGAAGAGGGAAAGGTTGGTGAAGTCGGACTCAGGGGGCACGACCAGGGAGGCGAACAGCTTCTCGAGGTGGGGGCAATCGGCGAAGAAAGCAGCGACTTGCGAAAGCGAGAAGTACTGAAGAGCGTCGTGCATAAACCAGACAGACTGGGTGGGGGGAGCAACAGCAACCTGCTCGTAACGGGTGGTGTCGCGAGCGGTCAGATTGTAGTTGGCGAGCTCTTCGAAGTTGGCGTTCTCGTGCTGCAACTTCTCGAACTTGCTCTGCTTCATAAAGAGCACGGCAGAGGGT…
Vitis-TrPADL23	GRSPaV	Grapevine Rupestris stem pitting virus	Viruses;Riboviria;Orthornavirae;Kitrinoviricota;Alsuviricetes;Tymovirales;Betaflexiviridae;Quinvirinae;Foveavirus;Grapevine rupestris stem pitting-associated virus;	NR	0	98	1	1	NODE_12_length_8811_cov_38.829717	8811	Grapevine Rupestris stem pitting virus	98	0	Grapevine Rupestris stem pitting virus	97	0	GCTGACTTTCCTCTATATCTACCAATGCCTCGATAAACATAACAACAGAATTTGCATTGCAGTAATATTCCTTGAATATAATTGCAACGCAATGGCCCTCTCTTATAGGCCTGCTGTTGAAGAGGTGCTCGCAAAATTCACCTCTGATGAACAATCCAGAGTTTCCGCTACAGCTCTCAAGGCATTGGTAGATATAGAGGAAAGTCAGCACAATTTGTTCTCTTTCGCATTATCCGATAGAAGCAAAGAAAGGTTGATATCCTCTGGCATTTACTTAAGCCCTTACAGTTTTAGACCTCACTCACACCCAGTCTGCAAGACTTTAGAAAATCACATCCTGTACAATGTTTTACCTAGTTATGTCAATAATTCATTTTACTTTGTAGGAATTAAGGATTT…
Vitis-TrPADL23	GRVFV	Grapevine rupestris vein feathering virus	Viruses;Riboviria;Orthornavirae;Kitrinoviricota;Alsuviricetes;Tymovirales;Tymoviridae;Marafivirus;unclassified Marafivirus;	NR	0	96	1	18	NODE_289_length_3821_cov_6.470260	3821	Grapevine rupestris vein feathering virus	96	0	Grapevine rupestris vein feathering virus	85	0	CGAGAGCCCACCAGCTGCCGAGAAGCAGTCCGAACCCACGCCGTGCGTGGTTGCGTCGCCTGCGCCTGTTCTCGATGCCAGTGCCCCTCGCACTGAAGAGACCCCCTCTGGTCTGGACATGTCTGCCACCACTGTTCTTGAGGCTAAGCCCCCTGTGCCCATCTCTCTTGCCAACGAGCCCCCCCGCCCTGACAACCTCTTGACCCCAGCCGCCACTCAGGAGGAGCTCCTCGTTTCCCACACCGGGACCCTCACTCACACCTCCCCACAACCCGTTGCTGCCACACCGGAAGTGGAGCCACTCATGGTGGACGCTTCTGGAGCTGGCCCCGTGGAGCCCTTTTCCACACTGCACCCTGGTTCGTATCTCCCTTTCAGTGGCTCTTTCCTTTCCCGCTC…
Vitis-TrPADL23	GYSVd-1	Grapevine yellow speckle viroid 1	Viruses;Pospiviroidae;Apscaviroid;	NT	0	98	1	1	NODE_12706_length_661_cov_3627.339934	661	NA	NA	NA	Grapevine yellow speckle viroid 1	99	0	GGTGGCAAGAGCCGCGTTACGCCAGGCCTCAAGGACGCGAAGCTGAATAGGCTAGAAGTGTCAGAAGACTCTTCCGCCCAGAGCAGCAGGTCCCGAGGGAGCTGGACGTCGACCAGCTCAGGCACTCGGAGTGCACCCCTTCGTCGACGACGAGGCTCACTCCCCCTCTGCCCCTATCTTCTTCTTTGCAGGTCCGCGGCGGCCTTCCGAGGTGAAACCACAGGAACCACAAGCAAGAAGATCCGGAGACCTCTTAGCGGGGGTTCCGGGGATTGCACTCGCGGGGCGCGTTGGTACAAGCTCAGTTGAAAGAAAAAGGGCTTTGGGCGGAAAGAGACCAAGTCCGCTCGACTAGCGGAGGCTTCCTGGTGGCAAGAGCCGCGTTACGCCAGGCCTCAA…
Vitis-TrPADL23	GRGV	Grapevine Red Globe virus	Viruses;Riboviria;Orthornavirae;Kitrinoviricota;Alsuviricetes;Tymovirales;Tymoviridae;Maculavirus;unclassified Maculavirus;	NR	4e-113	98	1	13	NODE_18214_length_491_cov_1.302752	491	Grapevine Red Globe virus	98	4e-113	Grapevine Red Globe virus	91	0	GGCGGATGGGGGGAGGAGGGGAGATGTCGAGGTCGTCCCCGGAGATGAGGACGGAGTGGATCTCCGGGTCCAGGATGAATTTGGAGGCGGTGACAGCCAGGTTGTAATCTGAGTTGTCATCATACGTTCCTGGCTCTCCGGTGAGGCGCATGGAGGTGAGGGGTCCGAGCTGGGTGTCCACATTGGTTTTAAGGTGGACATGGAGGTCGATGAGTGGCTGGGGGATGGAGACCCGGAGCATTTTGAGGCGCTCGAGCACGACGGCTTCACCGCCTTGGGACTGGTCATAGGCGGTGTAGTCGTTGGTGAGATGGTACTGATGCTTCATGTTGGTTTGGCACCATTGGGAAAGCTCGAATGGAGTGTGGGAGGCATGGTAGTATATCTTGGACGGGCGGG…
Vitis-TrPADL24	GLRaV 2	Grapevine leafroll-associated virus 2	Viruses;Riboviria;Orthornavirae;Kitrinoviricota;Alsuviricetes;Martellivirales;Closteroviridae;Closterovirus;	NT	0	99	1	1	NODE_1_length_16477_cov_15.310620	16477	Grapevine leafroll-associated virus 2	99	0	Grapevine leafroll-associated virus 2	99	0	CTTTCATCTGTGCTTGTGCTTCGGTTCAATCACACTCTGAAAGTTTCAGTTCCCCGGAATTTCGGTTTTTCTTCATAAGCCTTATTCTTACAGGATGTCTAGCCTTGCTATCTCTGCCCTTCCCTGTTCAGTCGCTCAACTGAGCGTTGGTCAGCCTGTTGCCACGGTTGCCAGGTCATTTTTGATGACTTCCCTTCCGTCCCTTCAGACTTACCCATCTTCGTCTGAGTTGACTTCCTTTTTATTTTGTTTTGGTGCTTTCCAAAAAATAAAAATGTTTTTATCTTTCCTACGTTCGGTGCACGTCTTTGCGCCTTTTTCTGAAATTTCCACGATTGGTTCATGCTATGAATTCATTCGGTTGGGAGGTGGTGCTTACCCTCTCTTTTTCTGTTCCTT…
Vitis-TrPADL24	GRSPaV	Grapevine rupestris stem pitting-associated virus	Viruses;Riboviria;Orthornavirae;Kitrinoviricota;Alsuviricetes;Tymovirales;Betaflexiviridae;Quinvirinae;Foveavirus;	NT	0	94	1	28	NODE_93_length_1710_cov_1.650755	1710	Grapevine rupestris stem pitting-associated virus	94	0	Grapevine rupestris stem pitting-associated virus	95	0	AGGAACTGTTAATCAGCAGGTGCTACATGCAGCTTTATCTTTGATCCCATTATCTAGTGATCCATCTTTTAGGCCATCTTCAAATGAAATAAATTTCGCTCTGTCTGGGGTTAAGATGGCCTTGGGTGCGGCTGGACAGTCAAATCTTTTCAGATTTCTGATTGATGATATTTTCCTAAATGAGCTGCAAAATTCATACAGGTCAAGGCTTGCTAAACATTTAAAGGCTCTCACTAAGTTCTTCCATTTTTGTGGCCTCCAGTGGTTTCTTCTTAAGCAGAGAGTCAATTTGAAATTCTTGAAATGTGGTGAAACCTCTTTTGTTGAGCTCTCCTGTGGGGTTGCAAAACTCTACAAGTCAGTTATTCTGCAAGCTTTGTCTCCAGATGCTTCATCAGG…
Vitis-TrPADL24	GYSVd-1	Grapevine yellow speckle viroid 1	Viruses;Pospiviroidae;Apscaviroid;	REFSEQ	4e-64	100	1	1	NODE_2596_length_421_cov_135.489071	421	NA	NA	NA	Grapevine yellow speckle viroid 1	99	7e-168	TCGCGTCCTTGAGGCCTGGCGTAACGCGGCTCTTGCCACCAGGATGCCTCCGCTAGTCGAGCGGACTTGGTCTCTTCCGCCCAAAGCCCTTTTTCTTTCAACTGAGCTTGTTCCAACGCGCCCCGCGAGTGCAATCCCCGGAACCCCCGCTAAGAGGTCTCCGGATCTTCTTGCTTGTGGTTCCTGTGGTTTCACCTCGGAAGGCCGCCGCGGACCTGCAAAGAAGAAGATAGGGGCAGAGGGGGAGTGAGCCTCGTCGTCGACGAAGGGGTGCACTCCGAGTGCCTGAGCTGGTCGACGTCCAGCTCCCTCGGGACCTGCTGCTCTGGGCGGAAGAGTCTTCTGACACTTCTAGCCTATTCAGCATCGCGTCCTTGAGGCCTGGCGTAACGCGGCTCT…
Vitis-TrPADL25	GRSPaV	Grapevine rupestris stem pitting-associated virus	Viruses;Riboviria;Orthornavirae;Kitrinoviricota;Alsuviricetes;Tymovirales;Betaflexiviridae;Quinvirinae;Foveavirus;	NT	0	98	1	33	NODE_27_length_5897_cov_7.224581	5897	Grapevine rupestris stem pitting-associated virus	98	0	Grapevine rupestris stem pitting-associated virus	98	0	CCTAGACTTCAATAACGTTACAATGTTAAATGTTGAACCCCGCACCTCGCAGGGCAATTTGAAGTCGGAATTGTGCGCAACTGCTAGGTCTACGGCCTCCTTTCCAAAGCAAATGAGAACTCCCTCAACATCCAGTTCAAAAGGCGACCCTATAACCACTGCGTCCACTCTATCACTATAAATATCGAAGCCAAAAGATTGGAGGTACTTGCAGGTGTTAGCACCAAACCTGCAAGTTTTGGTCTTTATGAAGTGTGCCTCCCTTGGAATGCTGATGTTCTGGTAAGGGTCTGAGAACAGCACGTCAAAACCAGAGATATCAGAGACAGACAAATACTCATCAAGTATATTTATCTTCCCTTGCACTGCACACCCTGGAGAGTAGGGCTTGATGTACCT…
Vitis-TrPADL25	GYSVd-1	Grapevine yellow speckle viroid 1	Viruses;Pospiviroidae;Apscaviroid;	NT	0	97	1	1	NODE_10838_length_660_cov_1954.537190	660	NA	NA	NA	Grapevine yellow speckle viroid 1	99	0	CCAACGCGCCCCGCGAGTGCAATCCCCGGAACCCCCGCTAAGAGGTCTCCGGATCTTCTTGCTTGTGGTTCCTGTGGTTTCACCTCGGAAGGCCGCCGCGGACCTGCAAAGAAGAAGATAGGGGCAGAGGGGGAGTGAGCCTCGTCGTCGACGAAGGGGTGCACTCCGAGTGCCTGAGCTGGTCGACGTCCAGCTCCCTCGGGACCTGCTGCTCTGGGCGGAAGAGTCTTCTGACACTTCTAGCCTATTCAGCTTCGCGTCCTTGAGGCCTGGCGTAACGCGGCTCTTGCCACCAGGATGCCTCCGCTAGTCGAGCGGACTTGGTCTCTTCCGCCCAAAGCCCTTTTTCTTACTACTGAGCTTGTACCAACGCGCCCCGCGAGTGCAATCCCCGGAACC…
Vitis-TrPADL26	GRSPaV	Grapevine rupestris stem pitting-associated virus	Viruses;Riboviria;Orthornavirae;Kitrinoviricota;Alsuviricetes;Tymovirales;Betaflexiviridae;Quinvirinae;Foveavirus;	NR	0	99	1	7	NODE_6_length_8747_cov_10.518063	8747	Grapevine rupestris stem pitting-associated virus	99	0	Grapevine rupestris stem pitting-associated virus	98	0	TTTTTTTTTTTTTTTTTTTTTTTTTTTTTGAGTGAAAACTATAAAAACACACCAAAGCTTCTTTAACTTTCCACACCTTATATATTAAATAGGATTTAGTATGGAAAGGGAATACTATTAGTACGGTATTCCAGCGAACAGGCTTAACCCAGCCTTGAAATCAGGGAATTATTGGACTGCGGAATTGTCGCTGACTTCATCCCCCTCATTCATGTGTGACATTTGAAAAGGGGTTGTTGATGAGTGCACCAGCCGTTCCACCACTAATCTCTCCAAGGTTGGAACTCCGCTTGCCTTCAGCCATAGCTTGTCTGAGCACTTGAACCTCAAAAGAGGCGATATTAGCAACCATCTCAGCTTTCGTTGGAGCTCTTTTAATTCCACCCTTTGGCTCAAGCG…
Vitis-TrPADL26	GRVFV	Grapevine rupestris vein feathering virus	Viruses;Riboviria;Orthornavirae;Kitrinoviricota;Alsuviricetes;Tymovirales;Tymoviridae;Marafivirus;unclassified Marafivirus;	NR	0	97	1	28	NODE_492_length_2861_cov_4.488596	2861	Grapevine rupestris vein feathering virus	97	0	Grapevine rupestris vein feathering virus	83	0	GCCCGAGTACGCCTGGGTCACCTCCGCTGCCTGGGACAACCTCCAGCACTTCGTCACCGAGACCGCCCACCACCGCCAGCGCACGACCTACTATCTGTTCAACTCCACCCTGGCCAGGCTCAGCCACTGGTGTCGTTGCCACAAGCTGGCCATTGCCACCTCTCTCACCCCTCTTGCTTCCGCCTCCATTCTCCTGACTCTGGGGGGCATCGACCTTCTCTGGAAGCATTCGATTAAGCACCTGGTTGTGGCTCATCGCTATCTTATCGGGTCCGCTCCTTTCCACGCCCGCCATTTGCCCCGCTTCTTAGTCCGGCAACACTACCCCCGCTTCAGCCTGGCACTCGAGCCCCGCGTGACCGCTCCAACCATCCACCTTCCGCTTTCTCAAACCGTGCG…
Vitis-TrPADL26	GRGV	Grapevine Red Globe virus	Viruses;Riboviria;Orthornavirae;Kitrinoviricota;Alsuviricetes;Tymovirales;Tymoviridae;Maculavirus;unclassified Maculavirus;	NR	5e-112	98	1	17	NODE_17555_length_511_cov_1.278509	511	Grapevine Red Globe virus	98	5e-112	Grapevine Red Globe virus	92	0	GTCAACGTTGGTCTTGAGATGGACATGGAGATCAATGAGAGGTTGGGGGATGGAGACACGGAGCATCTTGAGGCGCTCGAGGACGACGGCCTCACCACCCTGGGATTGATCATAGGCGGTGTAGTCATTGGTGAGATGATGCTGGTGCTTCATGTTGGCCTGGCACCACTGGGAGAGCTCGAAGGGGGTGTGGGAGGCATGGTAGTAGATCTTGGGCGGGCGGGCCTTGTTGTCGAAACAGCGTTGGTACTTCTTTACGGGGCCCAGGAGGAGGATGACAGCGTCGTGGGCCAGAGCAAGGGTCTGGCAAGCTTTCCAATCAGAAAAGATTGAAGCTTCGTTAACCTTGTGTTGCGTCTTAGTGAAAATGCGAACAACAGACCAACGCCAATCTGGATC…
Vitis-TrPADL26	GAMaV	Grapevine asteroid mosaic associated virus	Viruses;Riboviria;Orthornavirae;Kitrinoviricota;Alsuviricetes;Tymovirales;Tymoviridae;Marafivirus;	NR	1e-89	100	1	3	NODE_17905_length_503_cov_2.560268	503	Grapevine asteroid mosaic associated virus	100	1e-89	Grapevine asteroid mosaic associated virus	98	0	GTCCTCTCCGGCAGTAAAACCCTCAGCACCATCACTGCCAACTACCGCCACGCGGAGCTCCTCTCCGTCGAGCTCGAGTTCGCCCCGCTCGCCGGCTCGTTCTCCAAGCCCATCACGCTCTCCGCCGTCTGGACCGTCGGCTCCATTACCCCCGCCACCACCACCGAGACCTCGTACTACGGCGGTCGCGTCATCACCATCGGCGGCCCCGTCCTCATGAACTCCACCACGGCAGTCCCCGCCGACCTCCGCCGTCTCAACCCCATCATCAAAGACCAAATCTCGTACACCGACTGCCCCCGCTTCTCGTACTCCGTCTACGCCAACGGAGGCACTGCTGGGACCAACCTCGTCACGGTTCTTATCCGCGGCGTAGTTCGTCTCCGCAGCCCCTCCGGC…
Vitis-TrPADL26	GYSVd-1	Grapevine yellow speckle viroid 1	Viruses;Pospiviroidae;Apscaviroid;	REFSEQ	1e-55	100	1	1	NODE_32487_length_326_cov_4508.177122	326	NA	NA	NA	Grapevine yellow speckle viroid 1	99	3e-140	CAGGATGCCTCCGCTAGTCGAGCGGACTTGGTCTCTTCCGCCCAAAGCCCTTTTTCTTTCAACTGAGCTTGTTCCAACGCGCCCCGCGAGTGCAATCCCCGGAACCCCCGCTAAGAGGTCTCCGGATCTTCTTGCTTGTGGTTCCTGTGGTTTCACCTCGGAAGGCCGCCGCGGACCTGCAAAGAAGAAGATAGGGGCAGAGGGGGAGTGAGCCTCGTCGTCGACGAAGGGGTGCACTCCGAGTGCCTGAGCTGGTCGACGTCCAGCTCCCTCGGGACCTGCTGCTCTGGGCGGAAGAGTCTTCTGACACTTCTAGCCTATTCAGC
Vitis-TrPADL27	GLRaV 1	Grapevine leafroll-associated virus 1	Viruses;Riboviria;Orthornavirae;Kitrinoviricota;Alsuviricetes;Martellivirales;Closteroviridae;Ampelovirus;	NT	0	99	1	2	NODE_3_length_18272_cov_110.580502	18272	Grapevine leafroll-associated virus 1	99	0	Grapevine leafroll-associated virus 1	99	0	TATTTTAAATTTCTTTTCATTTTATTTTATTTTATTTTATTTTAAAAATTTCTTCGCGTTTCCGTTTATTTATATATCTCACCCTAACAGGACTTATATAATCTGAGAACCTAGACCCTCAGATTATTTTATTACAAAGTAACATTTCGATATTTCACTCCCCGGTAATTAGCGTTGGGAGCCGTTATTTTATTTTATTTTATTTTTATTTATCTTATTTTAAATTTCTTTTCATTTTATTTTATTTTATTTTATTTTAAAAATCTCTTCTTTAGTATATAGAAAACGAGCACTAACAACATTATTAATAAGATCGCACACAATATATATGCATCTATTAATGCGTAATACCTTTTTCTATGATGATGAGTACGCCACAACTGCGTTTTCATTTCACAG…
Vitis-TrPADL27	GRSPaV	Grapevine rupestris stem pitting-associated virus	Viruses;Riboviria;Orthornavirae;Kitrinoviricota;Alsuviricetes;Tymovirales;Betaflexiviridae;Quinvirinae;Foveavirus;	NR	0	96	1	11	NODE_10_length_8832_cov_43.911701	8832	Grapevine rupestris stem pitting-associated virus	96	0	Grapevine rupestris stem pitting-associated virus	94	0	TTTTTTTTTTTTTTTTTTTTTTTTTTTTTTTTTTTTTTTTTTTTTTTTTTTTTGAATGAAAACTATAAAAACACACCAAAGCTTCTTTAACTTTCCACACCTTATATATTAAATAGGATTTAGCATGGAAAGGGAATACTATTAGTACGGTATTCCAGCGAACAGGCTTAACCCAGCCTTGAAATCGGGGAATTATTGAACTACGGAATTGCTATCAGCTTCATCCTCCTTATTCATGAGTAACATTTGAGAAGGGGTTGTTGATGAGTGCACCAGCCGTTCCACCACTAATCTCTCCAAGGTTGGAACTCCGCTTGCCCTCAGCCATAGCTTGTCTGAGCACTTGAACCTCAAAAGAGGCGATATTAGCGACCATCTCAGCTTTTGTTGGAGCTCTTT…
Vitis-TrPADL27	GYSVd-1	Grapevine yellow speckle viroid 1	Viruses;Pospiviroidae;Apscaviroid;	NT	0	98	1	2	NODE_16988_length_422_cov_3134.803815	422	NA	NA	NA	Grapevine yellow speckle viroid 1	99	0	CCTCCGCTAGTCGAGCGGACTTGGTCTCTATCCGCCCAAAGCCCTTTTTCTTTCAACTGAGCTTGTACCAACGCGCCCCGCGAGTGCAATCCCCGGAACCCCCGCTAAGAGGTCTCCGGATCTTCTTGCTTGTGGTTCCTGTGGTTTCACCTCGGAAGGCCGCCGCGGACCTGCAAAGAAGAAGATAGGGGCAGAGGGGGAGTGAGCCTCGTCGTCGACGAAGGGGTGCACTCCGAGTGCCTGAGCTGGTCGACGTCCAGCTCCCTCGGGACCTGCTGCTCTGGGCGGAAGAGTCTTCTGACACTTCTAGCCTATTCAGCTTCGCGTCCTTGAGGCCTGGCGTAACGCGGCTCTTGCCACCTGGATGCCTCCGCTAGTCGAGCGGACTTGGTCTCTATC…
Vitis-TrPADL28	GRSPaV	Grapevine rupestris stem pitting-associated virus	Viruses;Riboviria;Orthornavirae;Kitrinoviricota;Alsuviricetes;Tymovirales;Betaflexiviridae;Quinvirinae;Foveavirus;	NT	0	98	1	21	NODE_6_length_8783_cov_19.667507	8783	Grapevine rupestris stem pitting-associated virus	98	0	Grapevine rupestris stem pitting-associated virus	98	0	AACAGAAATTACATTGCAGTAATATTCTTTGAATATAATTGCAACGTGATGGCTCTTTCTTACAGGCCAGCTGTTGAAGAGGTGCTCGCAAAATTCACCTCTGATGAACAATCCAGGGTTTCCGCTACAGCTCTTAAAGCGTTAGTAGATATAGAGGAAAGTCAGCACAGCTTGTTCTCTTTCGCACTCCCTGATAGGTGCAAGGAAAGGCTAATATCCTCTGGTATCTATTTGAGTCCTTATAGTTTTATGCCTCATTCGCATCCTGTCTGTAAAACTTTAGAAAATCACATTTTGTACAATGTTTTGCCTAGTTATGTTAATAATTCATTTTACTTTGTTGGAATTAAGGATTTTAAGCTCCAATTTCTCAAGAGAAGGAACAAGGATCTTAGTTTA…
Vitis-TrPADL28	GCSV	Grapevine Cabernet Sauvignon reovirus	Viruses;Riboviria;Orthornavirae;Duplornaviricota;Resentoviricetes;Reovirales;Reoviridae;unclassified Reoviridae;	NR	0	95	1	31	NODE_7676_length_838_cov_1.600255	838	Grapevine Cabernet Sauvignon reovirus	95	0	Grapevine Cabernet Sauvignon reovirus	87	0	CTGATAGCTAGATATTTTTCGTATTTGCAGAAAGACGTAATAAGTAGATTGTTAGCAGAAGAAGATGAGGACAGATTACGCAAAAACGTTGCTGATATTTTATTCACCAGCAGGGCAATCATTCCAAATCCTGAACCTGTATTACGGTTAGATGATTTGTCTACATATGAATACGGAGTTATGCCAACCGTTAATCCGTTCCCTTTGCATACTACTACAGCAGGATTATTGCAGTCATGGAGTGATGCGGTTTATGATCCGTCGGCTTCTAGAACACCTGTGCTATTAATTGTTCAGGGACCAAAGGGAGGGATGAAATCCACATTAACAAAGAGATTGGTAGACCATTTCACATCACAAGTGCCAATAGGATCTGATATTAGGTATGGAAGAGTAGAC…
Vitis-TrPADL28	GYSVd-1	Grapevine yellow speckle viroid 1	Viruses;Pospiviroidae;Apscaviroid;	NT	1e-169	100	1	1	NODE_19358_length_421_cov_274.994536	421	NA	NA	NA	Grapevine yellow speckle viroid 1	100	1e-169	TCGCGTCCTTGAGGCCTGGCGTAACGCGGCTCTTGCCACCAGGATGCCTCCGCTAGTCGAGCGGACTTGGTCTCTTCCGCCCAAAGCCCTTTTTCTTTCAACTGAGCTTGTTCCAACGCGCCCCGCGAGTGCAATCCCCGGAACCCCCGCTAAGAGGTCTCCGGATCTTCTTGCTTGTGGTTCCTGTGGTTTCACCTCGGAAGGCCGCCGCGGACCTGCAAAGAAGAAGATAGGGGCAGAGGGGGAGTGAGCCTCGTCGTCGACGAAGGGGTGCACTCCGAGTGCCTGAGCTGGTCGACGTCCAGCTCCCTCGGGACCTGCTGCTCTGGGCGGAAGAGTCTTCTGACACTTCTAGCCTATTCAGCTTCGCGTCCTTGAGGCCTGGCGTAACGCGGCTCT…
Vitis-TrPADL29	GRSPaV	Grapevine rupestris stem pitting-associated virus	Viruses;Riboviria;Orthornavirae;Kitrinoviricota;Alsuviricetes;Tymovirales;Betaflexiviridae;Quinvirinae;Foveavirus;	NR	0	99	1	25	NODE_8_length_7386_cov_44.458464	7386	Grapevine rupestris stem pitting-associated virus	99	0	Grapevine rupestris stem pitting-associated virus	98	0	AAACTATAAAAACACACAAAATTTTATTTAACCTTCCATGCCTTATATATTAAATAGGATTTAGCATAGAAAGGGAATACTATTAGTACGGTATTCCAGCGAACAGGCTTAACCCAGCCTTGAAATCGGGTGATTATTTGGATAAAGGAGCATTGCTTTCACTATCAACCTTATTCATGCGTAACATTTGCAAAGGGGTTGTTGATAAGCGCCCCAGCCGTTCCACCACTAATTTCTCCAAGATTGGAGCTCCGCTTTCCTTCAGCCATAGTCTGTCTGAGCACTTTGACTTCAAAAGAGGCAATATTAGCGACCATCTCTGCTTTTGTTGGAGCTCTCTTGACACCACCCTTAGGTTCAAGCGCGCTCTCATCTGTGACTCCAAGGAAGAAGTCAAAG…
Vitis-TrPADL29	GPGV	Grapevine Pinot gris virus	Viruses;Riboviria;Orthornavirae;Kitrinoviricota;Alsuviricetes;Tymovirales;Betaflexiviridae;Trivirinae;Trichovirus;	NR	0	99	1	5	NODE_16_length_5693_cov_7.411493	5693	Grapevine Pinot gris virus	99	0	Grapevine Pinot gris virus	98	0	CCGGCCGACCCTCTGAGCGACTTTGTGTCATTGTATATAAAACTTGAAGGCAACTCCGCAATTGGAGTAGCCCCTGTTGCAATCCTCCCAGAAACCCTTGCTATCCTCTTCATCAGAGCCATCAGATAAGTAATCACAATGAGTGATGTAATCCAAGGATTTGCCCTTTAGAAGATGTCTTTTCTTCACAAAAAACCTTGACAATCTCTGCTGATAATCAGCTTGTTCTTCATCAAGGACCCAATCAAGCCATGAACCTAACTTATAGGCATAGCAGAACTCAAGAAAGTATGAATCAATCACAAGATCAAGCTTGTCCTTTTCAATTGCAATCTTGAGTCTTTCATAAACCAACACAGGTTCCTTGTAAAGGCCAAATTTCGTTAACCTCCAACCGCA…
Vitis-TrPADL29	GYSVd-1	Grapevine yellow speckle viroid 1	Viruses;Pospiviroidae;Apscaviroid;	NT	0	100	1	1	NODE_15806_length_421_cov_448.937158	421	NA	NA	NA	Grapevine yellow speckle viroid 1	100	0	GATCCGGAGACCTCTTAGCGGGGGTTCCGGGGATTGCACTCGCGGGGCGCGTTGGAACAAGCTCAGTTGAAAGAAAAAGGGCTTTGGGCGGAAGAGACCAAGTCCGCTCGACTAGCGGAGGCATCCTGGTGGCAAGAGCCGCGTTACGCCAGGCCTCAAGGACGCGATGCTGAATAGGCTAGAAGTGTCAGAAGACTCTTCCGCCCAGAGCAGCAGGTCCCGAGGGAGCTGGACGTCGACCAGCTCAGGCACTCGGAGTGCACCCCTTCGTCGACGACGAGGCTCACTCCCCCTCTGCCCCTATCTTCTTCTTTGCAGGTCCGCGGCGGCCTTCCGAGGTGAAACCACAGGAACCACAAGCAAGAAGATCCGGAGACCTCTTAGCGGGGGTTCCGGGGA…
Vitis-TrPADL30	GRSPaV	Grapevine rupestris stem pitting-associated virus 2	Viruses;Riboviria;Orthornavirae;Kitrinoviricota;Alsuviricetes;Tymovirales;Betaflexiviridae;Quinvirinae;Foveavirus;Grapevine rupestris stem pitting-associated virus;	NR	0	97	1	2	NODE_2_length_8408_cov_9.038429	8408	Grapevine rupestris stem pitting-associated virus 2	97	0	Grapevine rupestris stem pitting-associated virus 2	94	0	CAGCTGTTGAAGAGGTGCTCGCAAAATTCACCTCTGATGAACAATCCAGGGTTTCAGCTACAGCTCTTAAAGCGTTAGTAGATATAGAGGAAAGTCAGCACAGCTTGTTCTCTTTCGCACTCCCTGATAGGTGCAAGGAAAGGCTGATATCCTCTGGCATCTATTTGAGTCCTTATAGTTTTAGACCTCATTCCCATCCCGTATGTAAAACTTTAGAAAATCACATTTTGTACAATGTTTTGCCTAGTTATGTTAATAATTCATTTTACTTTGTGGGAATTAAGGATTTTAAACTCCAATTTCTCAAAAGGAGGAACAAAGATCTTAGTTTGATAGCTCTCATCAATAGATTTGTTACTAGTAAAGATGTAAGCCGTTATGGTTCAGAATTTGTGATAA…
Vitis-TrPADL30	GPGV	Grapevine Pinot gris virus	Viruses;Riboviria;Orthornavirae;Kitrinoviricota;Alsuviricetes;Tymovirales;Betaflexiviridae;Trivirinae;Trichovirus;	NT	0	99	1	3	NODE_10_length_4763_cov_6.235981	4763	Grapevine Pinot gris virus	99	0	Grapevine Pinot gris virus	99	0	ATCAATTGATCCCGTGTAGTGCTTTAAAACACGTAAGGTTGAATCTAGCAAATTCAATCGTGACTTAGTCTTATCCGAAAATTAAAATGACCTTCTTCTACAGGACCCCAACAGAAGAGTTGATTTCGAAATTTACCTCAGAGGAGCAGGCCAGAATATATGCGCCATCACAGAGGTATATTGAAAATACTGAGATTGGGTCAAATTCTCTTTTCTTCTCTTATAATCTCAAGGAAATCCAAAAGAAATTCTTCATTTCCAATGGGATAGAACTTTCTCCTTTTTCCTTTAAAGCACATAGTCATCCTGCTTGTAAAACCCTAGAAAATTATTTCCTTTTTTCCTTTTTGCCATCTTTCATTTCGCATTCAGGTATTAGGGAGTTGTTCCTCTTTTCAA…
Vitis-TrPADL30	GHVd	Grapevine hammerhead viroid-like RNA	Viruses;Riboviria;unclassified viroids;	NT	4e-145	100	1	1	NODE_4365_length_430_cov_727.768000	430	NA	NA	NA	Grapevine hammerhead viroid-like RNA	100	4e-145	GTTAGGGGGTACCACGGTTTCGGACTTTTGTCCTCGTCAGAGCCACTACACAGTGACTGACCGTGGAGAATAGTTCCACCTCTCGCCGCCACCCTGCGCACGGCAGACCTTACCGTCTGGCGTGGGTGGCGAGAGTACCCCGCAGGGGACTTCGGAGAAGCCTCCTCCGGGGGAAGGTTAGCTGCCATTCTTGAGGTTGGAGCTCTGGCAGATTCGCTCCTAGGCTAGAACCGGTCCAAGCCTTAGCCGGTAACCTTTTCCCACGAAGTTTAACCTTCGTAAGTCGGGCACTGTGTGGTGCTCCTGACGAGTCCAAAAGGACGAAACTTACGGAATTCTACCCCCTCCCCAGCAGATGAGATCTTATGGGTTTGCGTTAGGGGGTACCACGGTTTCGGA…
Vitis-TrPADL30	GYSVd-1	Grapevine yellow speckle viroid 1	Viruses;Pospiviroidae;Apscaviroid;	NT	7e-168	100	1	1	NODE_4514_length_422_cov_121.299728	422	NA	NA	NA	Grapevine yellow speckle viroid 1	100	7e-168	GAGGCCTGGCGTAACGCGGCTCTTGCCACCTGGCTGCCTCCGCTAGTCGAGCGGACTTGGTCTCTTCCGCCCAAAGCCCTTTTTCTTTCTAATCAGCTTGTTCCAACGCGCCCCGCGAGTGCAATCCCCGGAACCCCCGCTAAGAGGTCTCCGGATCTTCTTGCTTGTGGTTCCTGTGGTTTCACCTCGGAAGGCCGCCGCGGACCTGCAGAGAAGAAGATAGGGGCAGAGGGGGTTTGAGCCTCGTCGTCGACGAAGGGGTGCAAACCGAGTGCCTGAGCTGGTCGACGTCCAGCTCCCTCGGGACCACGCTGCTCTGGGCGGAAGAGTCTTCTGACACTTCTAGCCTATTCAGCTTCGCGTCCTTGAGGCCTGGCGTAACGCGGCTCTTGCCACCTG…
Vitis-TrPADL31	GRSPaV	Grapevine rupestris stem pitting-associated virus	Viruses;Riboviria;Orthornavirae;Kitrinoviricota;Alsuviricetes;Tymovirales;Betaflexiviridae;Quinvirinae;Foveavirus;	NR	0	99	1	3	NODE_16_length_8788_cov_71.979618	8788	Grapevine rupestris stem pitting-associated virus	99	0	Grapevine rupestris stem pitting-associated virus	98	0	TATTTTTTTTTTTTTTTTTTTTTTTTTTGGGTGAAAACTATAAAAACACACAAGTTTTATTTTACTTTCCATGCCTTATATATTAAATAGGATTTAGCATAGAAAGGGAATACTATTAGTACGGTATTCCAGCGAACAGGCTTAACCCAGCCTTGAAATCGGGGAATCATTAGCACTGAGGGCCACCGCCCCCTTTATGCATCTCATTCATGAGTGACATTTGCGAAGGGGTTATTGATAAGAGCACCAGCAGTTCCGCCACTAATCTCTCCAAGATTGGAGCTCCGCTTTCCTTCAGCCATAGTTTGTCTGAGCACCTTGACCTCAAAAGAGGCGATATTAGCGACCATCTCAGCTTTGGTTGGAGCTCTCTTAACGCCACCCTTTGGTTCAAGCGCG…
Vitis-TrPADL31	GYSVd-1	Grapevine yellow speckle viroid 1	Viruses;Pospiviroidae;Apscaviroid;	NT	2e-173	95	1	1	NODE_21319_length_422_cov_808.937330	422	NA	NA	NA	Grapevine yellow speckle viroid 1	98	2e-173	GAGACCAAGTCCGCTCGACTAGCGGAGGCTTCCTGGTGGCAAGAGCCGCGTTACGCCAGGCCTCAAGGACGCGAAGCTGAATAGGCTAGAAGTGTCAGAAGACTCTTCCGCCCAGAGCAGCAGGTCCCGAGGGAGCTGGACGTCGACCAGCTCAGGCACTCGGAATGCACCCCTTCGTCGACGACGAGGCTCATTCCCCCTCTGCCCCTATCTTCTTCTTTGCAGGTCCGCGGCGGCCTTCCGAGGTGAAACCACAGGAACCACAAGCAAGAAGATCCGGAGACCTCTTAGCGGGGGTTCCGGGGATTGCACTCGCGGGGCGCGTTGGTACAAGCTCAGTTGAAAGAAAAAGGGCTTTGGGCGGAAGGAGACCAAGTCCGCTCGACTAGCGGAGGCTTC…
Vitis-TrPADL32	GRSPaV	Grapevine rupestris stem pitting-associated virus	Viruses;Riboviria;Orthornavirae;Kitrinoviricota;Alsuviricetes;Tymovirales;Betaflexiviridae;Quinvirinae;Foveavirus;	NR	0	98	1	37	NODE_3_length_8598_cov_7.600140	8598	Grapevine rupestris stem pitting-associated virus	98	0	Grapevine rupestris stem pitting-associated virus	97	0	CCTGAATATAATTGCAACGTGATGGCCCTCTCTTACCGGCCAGCTGTTGAAGAGGTGCTCGCAAAATTCACCTCTGATGAACAATCCAGAGTTTCCGCCACCGCCCTTAAAGCTTTGGTAGACATAGAGGAATGTCAGCATGGTCTGTTCTCTTTTGCACTTTCTGACAGATGCAAGGAACGGCTTATATCCTCTGGTATCTATTTAAGCCCCTACAGCTTTAAACCCCACTCTCATCCAGTTTGTAAAACCCTAGAAAACCACATTCTGTACAATGTTTTGCCTAGCTATGTAAATAATTCATTTTATTTTGTGGGGATAAAAGATTTCAAGCTACAATTTCTCAAAAGAAGAAATAAAGATCTTAGTTTAATTGCACTCATTAATAGGTTTGTGACT…
Vitis-TrPADL32	GYSVd-1	Grapevine yellow speckle viroid 1	Viruses;Pospiviroidae;Apscaviroid;	NT	2e-173	100	1	1	NODE_7495_length_422_cov_123.422343	422	NA	NA	NA	Grapevine yellow speckle viroid 1	100	2e-173	AGAGACCAAGTCCGCTCGACTAGCGGAGGCAGCCAGGTGGCAAGAGCCGCGTTACGCCAGGCCTCAAGGACGCGAAGCTGAATAGGCTAGAAGTGTCAGAAGACTCTTCCGCCCAGAGCAGCGTGGTCCCGAGGGAGCTGGACGTCGACCAGCTCAGGCACTCGGTTTGCACCCCTTCGTCGACGACGAGGCTCAAACCCCCTCTGCCCCTATCTTCTTCTCTGCAGGTCCGCGGCGGCCTTCCGAGGTGAAACCACAGGAACCACAAGCAAGAAGATCCGGAGACCTCTTAGCGGGGGTTCCGGGGATTGCACTCGCGGGGCGCGTTGGAACAAGCTGATTAGAAAGAAAAAGGGCTTTGGGCGGAAGAGACCAAGTCCGCTCGACTAGCGGAGGCAG…
Vitis-TrPADL32	GPGV	Grapevine Pinot gris virus	Viruses;Riboviria;Orthornavirae;Kitrinoviricota;Alsuviricetes;Tymovirales;Betaflexiviridae;Trivirinae;Trichovirus;	REFSEQ	1e-87	99	1	2	NODE_8459_length_394_cov_1.398230	394	Grapevine Pinot gris virus	98	2e-85	Grapevine Pinot gris virus	98	0	GGCAGAATTCTCAAGGAAATATTGTAAAGGAGGTTTTTGCATTGAATCAGATTATGAGGCATTCGATGTTTCCCAGGATCACAATGTACTCGCATTTGAGGTTCAACTGATGGAACATATGAGAATCCCTGAGTGTGTGATTTCTGATTATATTCGTATGAAGACCGAATTGGGATGCAAATTGGGGAATTTTGCCATAATGAGATTTACAGGGGAATTCTGCACTTTTCTCTTCAACACCTTTTGTAACATGGCATTCACTTTCATGAGATATCAGATGTCAGGGCATGAACCTGTTTGTTTTGCTGGTGGTGACATGTGTGCTTTGGCAGACCTCAAAGAATCAGATGAGTACAATGCATTCTTCAAGTCATTCTCTCTAAAGGCAAAAGTC
Vitis-TrPADL32	GRGV	Grapevine Red Globe virus		NT	0	NA	1	NA	NA	2181	NA	NA	NA	Grapevine Red Globe virus	100	2e-143	CTCAACCAGCCTCATCTCGATTCTGGTTATCTTGCTCACTTTCGTGATCTAACTTGTCCTTGCTTCAGCTTCGACAAGTCTCTTTTTCCCTTCTCTCTTTTCAGCCTTAGCGCGTTCTCGTAACGTCCTTTCGCTCCCTATTCTTATTCTTTCCCTTTTCCCTTCACCTACCCGTATCATCAATGGCCTCCTTCACCAAGCTCGCCATTTCTTTCCCCGCCTCATCNNNNNNNNNNNNNNNNNNNNNNNNNNNNNNNNNNNNNNNNNNNNNNNNNNGACATCGCCACAGCCCGCACCGTCTCTCTCGTCCACATTGCTGGCTTCGCCGGCTGTGGAAAGTCCTACCCCGTGCAGCAAATGCTCCAGCGCACCATCTTCTCGNNNNNNNNNNNNNNNNNN…
Vitis-TrPADL33	GRSPaV	Grapevine rupestris stem pitting-associated virus	Viruses;Riboviria;Orthornavirae;Kitrinoviricota;Alsuviricetes;Tymovirales;Betaflexiviridae;Quinvirinae;Foveavirus;	NR	0	99	1	7	NODE_39_length_9033_cov_377.777010	9033	Grapevine rupestris stem pitting-associated virus	99	0	Grapevine rupestris stem pitting-associated virus	95	0	GACCACCGCGGTATCCCAACCTGAGAAAAACAAGGGAAGGGTCGCTATTAGGCGAAAATAGTAGTAAAGCTCGACTTAAGTGCAGCTTTCGACCTGGAAGGGTGGGCTGTCGCCTGTTGAGCTCACCTTGTACCCAAGTAGATCCCGTTCGGAGCGGGGGGGCAAGGTGGTACCGTGATATGTGTGGGCGTCCCTGCAATGGACCACCGCGGTATCCCAACCTGAGAAAAACAAGGGAAGGGTCGCTATTAGGCGATAAACATAACAACAGAAATTGCATTGCAATAATATTCTTTGAATATAATTGCAACGTGATGGCTCTTTCTTACAGGCCAGCTGTTGAAGAGGTGCTCGCAAAATTCACCTCTGATGAACAATCCAGGGTTTCAGCCACAGCTC…
Vitis-TrPADL33	GPGV	Grapevine Pinot gris virus	Viruses;Riboviria;Orthornavirae;Kitrinoviricota;Alsuviricetes;Tymovirales;Betaflexiviridae;Trivirinae;Trichovirus;	NR	0	99	1	9	NODE_1115_length_3407_cov_87.189439	3407	Grapevine Pinot gris virus	99	0	Grapevine Pinot gris virus	98	0	GGTTGGTAAAGTGATCAATTGATCCCGTGTAGTGCTTTAAAACACGTAAGGTTGAATCTAGCAAATTCAATCGTGACTTAGTCTTATCCGAAAATTAAAATGACCTTCTTCTACAGGACCCCAACAGAAGAGTTGATTTCGAAATTTACCTCAGAGGAGCAGGCCAGAATATATGCGCCATCACAGAGGTATATTGAAAATACTGAGATTGGGTCAAATTCTCTTTTCTTCTCTTATAATCTCAAGGAAATCCAAAAGAAATTCTTCATTTCCAATGGGATAGAACTTTCTCCTTTTTCCTTTAAAGCACATAGTCATCCTGCTTGTAAAACCCTAGAAAATTATTTCCTTTTTTCCTTTTTGCCATCTTTCATTTCGCATTCAGGTATTAGGGAGTTG…
Vitis-TrPADL33	GRGV	Grapevine Red Globe virus	Viruses;Riboviria;Orthornavirae;Kitrinoviricota;Alsuviricetes;Tymovirales;Tymoviridae;Maculavirus;unclassified Maculavirus;	NR	0	97	1	10	NODE_5505_length_1762_cov_4.388987	1762	Grapevine Red Globe virus	97	0	Grapevine Red Globe virus	88	0	GAAGCGGGAGAGGACAGAAGGGGGAGGAGCGAGAGAGGGAAGAGAGGCATGGGTGGCAGCGGCGCCAGTGAGAAGGGTCTTCCGCTTGCGGAGAGGGGCCTTGATGAGGGGGAGGCCGGTGAGCTGCTTGGGGAAGAGAGTGAGGAGATCCACGGTTTTGCCGGCATGATACAGGGAGAACATGGTGTTGCCGGAGGAACCTTGGAGCATGGTGTTGTCGCCGGTGAAGATGGTTCCGGCTGTGCTGCGGGTGAGGGCCACAAGTGAGTGGGACATGGAGAGCTGGGAAGAATTGCGGTCCAGATGGACGACCACGGGGGAACGGAAGGTGGTTCCCTGAGAGGAGGCGATGGTGATGGCATGGTAACCCAATTGGGCCAGGGTTTTGGCTTGGGAGGT…
Vitis-TrPADL33	GAMaV	Grapevine asteroid mosaic associated virus	Viruses;Riboviria;Orthornavirae;Kitrinoviricota;Alsuviricetes;Tymovirales;Tymoviridae;Marafivirus;	NR	0	99	1	6	NODE_15276_length_865_cov_2.801235	865	Grapevine asteroid mosaic associated virus	99	0	Grapevine asteroid mosaic associated virus	98	0	CTGGCCATGGATTGGGCGAGGGCGAGGGAGAAGGCTTCCGGGGTGAGCTGGGGAGCAGAAGAGCCGCCTTTGAGGGGGAGAAGGGTGTCCGGGTTCATGCGCGATGATGGGACAGATTGGAGATGGTGGAGCAATTCACCCTGATATCGGGAGACATCGGGATCTTCGGGTTGGGATCGGGTTGAGCGGCGAGAGTGGAGGATGGCCCAGCGAGCGGCGGAAGAGAGGGTGGTGTAGATGGCGTGAGTGGCCCAGCGCAGGTTGGCGCCGACGCGAGCGATGATGTCTTCGGGGACTTCGCCGAGCTTGAGAGAGAGCTTGAGCTCGGGTGGGGCGTGGCGGCAGAAGAAGTCAAAGCAGGCGCTCTGAAAGGGGACGGCTGAAAGCGGGAGGGCTTGC…
Vitis-TrPADL33	GYSVd-1	Grapevine yellow speckle viroid 1	Viruses;Pospiviroidae;Apscaviroid;	NT	0	100	1	1	NODE_35544_length_422_cov_1481.937330	422	NA	NA	NA	Grapevine yellow speckle viroid 1	100	0	GAAAGAAAAAGGGCTTTGGGCGGAAGAGACCAAGTCCGCTCGACTAGCGGAGGCAGCCAGGTGGCAAGAGCCGCGTTACGCCAGGCCTCAAGGACGCGAAGCTGAATAGGCTAGAAGTGTCAGAAGACTCTTCCGCCCAGAGCAGCGTGGTCCCGAGGGAGCTGGACGTCGACCAGCTCAGGCACTCGGTTTGCACCCCTTCGTCGACGACGAGGCTCAAACCCCCTCTGCCCCTATCTTCTTCTCTGCAGGTCCGCGGCGGCCTTCCGAGGTGAAACCACAGGAACCACAAGCAAGAAGATCCGGAGACCTCTTAGCGGGGGTTCCGGGGATTGCACTCGCGGGGCGCGTTGGAACAAGCTGATTAGAAAGAAAAAGGGCTTTGGGCGGAAGAGACCA…
Vitis-TrPADL34	GRSPaV	Grapevine rupestris stem pitting-associated virus	Viruses;Riboviria;Orthornavirae;Kitrinoviricota;Alsuviricetes;Tymovirales;Betaflexiviridae;Quinvirinae;Foveavirus;	NT	0	99	1	22	NODE_47_length_8727_cov_66.026983	8727	Grapevine rupestris stem pitting-associated virus	99	0	Grapevine rupestris stem pitting-associated virus	99	0	TTTTTTTTTTTGAATGAAAACTATAAAAACACACCAAAGCTTCTTTAACTTTCCACACCTTATATATTAAATAGGATTTAGTATGGAAAGGGAATACTATTAGTACGGTATTCCAGCGAACAGGCTTGCCCCAGCCTTGAAATCGGGGAATTATTGGACTACGAAATTGCCATCAGCTTCATCTTCCTTATTCATGAGTAACATTTGAGAAGGGGTTGTTGATGAGTGCACCAGCCGTTCCACCACTAATCTCTCCAAGGTTGGAACTCCGCTTGCCTTCAGCCATAGCTTGTCTGAGCACTTGAACCTCAAAAGAGGCGATATTAGCGACCATCTCAGCTTTTGTTGGAGCTCTTTTGATTCCACCCTTTGGCTCAAGCGCACTCTCATCTGTGACTC…
Vitis-TrPADL34	GYSVd-3	Grapevine yellow speckle viroid	Viruses;Pospiviroidae;Apscaviroid;	NT	0	99	1	1	NODE_16389_length_794_cov_4851.188092	794	NA	NA	NA	Grapevine yellow speckle viroid	100	0	CCAACGCGCCCCGCGAGTGCAATCCCCGGAACCCCCGCTAAGAGGTCTCCGGATCTTCTTGCTTGTGGTTCCTGTGGTTTCACCTCGGAAGGCCGCCGCGGACCTGCAAAGAAGAAGATAGGGGCAGAGGGGGAGTGAGCCTCGTCGTCGACGAAGGGGTGCACTCCGAGTGCCTGAGCTGGTCGACGTCCAGCTCCCTCGGGACCTGCTGCTCTGGGCGGAAGAGTCTTCTGACACTTCTAGCCTATTCAGCATCGCGTCCTTGAGGCCTGGCGTAACGCGGCTCTTGCCACCAGGATGCCTCCGCTAGTCGAGCGGACTTGGTCTCTTTCCGCCCAAAGCCCTTTTTCTTTCAACTGAGCTTGTACCAACGCGCCCCGCGAGTGCAATCCCCGGAAC…
Vitis-TrPADL35	GRSPaV	Grapevine rupestris stem pitting-associated virus	Viruses;Riboviria;Orthornavirae;Kitrinoviricota;Alsuviricetes;Tymovirales;Betaflexiviridae;Quinvirinae;Foveavirus;	NT	0	98	1	59	NODE_35_length_8770_cov_44.527367	8770	Grapevine rupestris stem pitting-associated virus	98	0	Grapevine rupestris stem pitting-associated virus	98	0	AACAACAGAATTTGCATTGCAGTAATATTCCTTGAATATAATTGCAACGTAATGGCTCTCTCTTATAGGCCTGCTGTTGAAGAGGTGCTCGCAAAATTCACCTCTGATGAACAATCCAGGGTTTCTGCTACAGCTCTCAAGGCATTGGTAGATATGGAGGAAAGTCAGCACAATTTGTTCTCTTTCGCTTTGCCCGATAGGAGCAAAGAAAGGCTGATATCTTCTGGCATTTACTTAAGTCCTTACAGTTTCAGACCCCACTCACATCCAGTCTGTAAAACTTTAGAAAATCACATTTTGTACAATGTCTTACCTAGTTATGTTAATAATTCATTTTACTTTGTAGGAATCAAGGATTTTAAGCTGCAGTTTTTGAAAAGGAGAAATAAGGATCTCAGC…
Vitis-TrPADL35	GRVFV	Grapevine rupestris vein feathering virus	Viruses;Riboviria;Orthornavirae;Kitrinoviricota;Alsuviricetes;Tymovirales;Tymoviridae;Marafivirus;unclassified Marafivirus;	NR	0	96	1	22	NODE_427_length_3986_cov_16.370135	3986	Grapevine rupestris vein feathering virus	96	0	Grapevine rupestris vein feathering virus	86	0	GCACCTTGACTCTAGCTCACGCTACACTCATGTTCTTTTTTTCCACGTTTGTTATCGGTCCCCGAGCGCCCCTCGGCAGCCCTTAACCCCCTTGTTCAGACGTGAGCTCGCTTCGGCCAACTCACCTCTAACAAGTTCTCAGTTCCCCTTCGAACTCTCGCTCTTCCCACGGAAACTCCCTCCGTTCTTCGTGTCATCTCCTGTCACGCTGTCTTCTCTCTCCTTCCCTTCCCTCAACCCTCTCCGCACTTTGTCTCATCCTTCAACCCACTTCTCCGTATGGCTTCCACAAGCAACCTCGCCGTCATGCTCCCCGCTCACCTTTACCAGCGCCCCTCCTTCTCCCTTTGGCTCAACCCATCTCAGCAACGGCCCTTTGAGCCCTTGCCCGACATGGTC…
Vitis-TrPADL35	GRGV	Grapevine Red Globe virus	Viruses;Riboviria;Orthornavirae;Kitrinoviricota;Alsuviricetes;Tymovirales;Tymoviridae;Maculavirus;unclassified Maculavirus;	NR	0	99	1	14	NODE_1379_length_2894_cov_18.585770	2894	Grapevine Red Globe virus	99	0	Grapevine Red Globe virus	91	0	AAGCAATTCAGTGTTGTGCGGGAGGTTGGCAGAAACCTCTGATACGAAATGCTTCTCGGGGCGGAAAGCTTTGTAGAGGCGGCGGGCGGCGAAGGACAACATGGCGAAGGTGGCTGAAGTGAGATGGGTGGTGGCGAGGTTGAGGGAGTCGAGGAAGGAGAGGTCGGGGGAGCCGATGCGGAGGGCGAGCTTCCAGGATGGGGGACAGTGCCGGCAGAAGAAGTCGAAGTTGGCAGATTGGTATGGCACTTGATTCTCAGGGAGGAGGGTCCACATGTCCTGGCCGAGGGAATGGCCGACAGCGAACTCCGAGAGGTAGGAGGCCTTCTTCTCTTCGATGGAGCCGTCGTCGACGGCGATGATTAACTTGGCGAAGAGAGCTAGGGGGGAGCGGACGGC…
Vitis-TrPADL36	GHVd	Grapevine hammerhead viroid-like RNA	Viruses;Riboviria;unclassified viroids;	NT	2e-130	100	1	1	NODE_153378_length_258_cov_2.152709	258	NA	NA	NA	Grapevine hammerhead viroid-like RNA	100	2e-130	CGGAATTCTACCCCCTCCCCAGCAGATGAGATCTTATGGGTTTGCGTTAGGGGGTACCACGGTTTCGGACTTTTGTCCTCGTCAGAGCCACTACACAGTGACTGACCGTGGAGAATAGTTCCACCTCTCGCCGCCACCCTGCGCACGGCAGACCTTACCGTCTGGCGTGGGTGGCGAGAGTACCCCGCAGGGGACTTCGGAGAAGCCTCCTCCGGGGGAAGGTTAGCTGCCATTCTTGAGGTTGGAGCTCTGGCAGAT
Vitis-TrPADL36	GYSVd-1	Grapevine yellow speckle viroid 1	Viruses;Pospiviroidae;Apscaviroid;	NT	2e-116	97	1	1	NODE_169515_length_242_cov_164.032086	242	NA	NA	NA	Grapevine yellow speckle viroid 1	98	2e-116	GGTCCCGAGGGAGCTGGACGTCGACCAGCTCAGGCACTCGGAATGCACCCCTTCGTCGACGACGAGGCTCATTCCCCCTCTGCCCCTATCTTCTTCTTTGCAGGTCCGCGGCGGCCTTCCGAGGTGAAACCACAGGAACCACAAGCAAGAAAATCCGGAGACCTCTTAGCGGGGGTTCCGGGGATTGCACTCGCGGGGCGCGTTGGTACAAGCTCAGTTGAAAGAAAAAGGGCTTTGGGCGG
Vitis-TrPADL37	GRSPaV	Grapevine rupestris stem pitting-associated virus	Viruses;Riboviria;Orthornavirae;Kitrinoviricota;Alsuviricetes;Tymovirales;Betaflexiviridae;Quinvirinae;Foveavirus;	NR	0	98	1	41	NODE_16_length_8629_cov_11.388967	8629	Grapevine rupestris stem pitting-associated virus	98	0	Grapevine rupestris stem pitting-associated virus	93	0	CTATTAGTACGGTATTCCAGCGAACAGGCTTAACCCAGCCTTGAAATCGGGAAATTATTGAGCAGTGGAATCGCCATTGGCTTCATCCTCCTCATTCATGTGTAACATTTGAAAAGGGGTTGTTGATAAGTGCACCAGCCGTTCCACCACTAATCTCTCCAAGGTTGGAACTCCGCTTGCCTTCAGCCATAGCTTGCCTGAGCACTTGAACTTCAAAAGAGGCGATATTAGCGACCATCTCAGCTTTTGTTGGAGCTCTTTTAATTCCACCCTTTGGTTCAAGCGCACTCTCATCTGTGACTCCCAGGAAGAAGTCAAAGGCTGCAAACTTTTCATTCTCATTAAACCCTTTCTTGGCCCAATTAGCTGGTGGTATCCCCGTCTCCAAATGGATATTCC…
Vitis-TrPADL37	GPGV	Grapevine Pinot gris virus	Viruses;Riboviria;Orthornavirae;Kitrinoviricota;Alsuviricetes;Tymovirales;Betaflexiviridae;Trivirinae;Trichovirus;	NT	0	99	1	12	NODE_885_length_3186_cov_3164.453529	3186	Grapevine Pinot gris virus	99	0	Grapevine Pinot gris virus	99	0	ATCACATATGGGGAGTCCCAAGGGTTAACCTTTGATTATGGTTTGATATCCTTGTCTGAGGAGTCCAGGTTGTGTTCCGATAATCATATATATGTTGCTTTGACGAGATTCAAAAAAGGTTTCGGGTTCTTCCAGAACTTCAGAGGAGATCTGGGCACTTTCAAATCAAACCTGGGTTCGAAACTACTGGGTCGTTACATCAACTTGAGGGACAACCTAAAACCATTCATGATGCAGATGCTCGATATTAATTTGGATTTTATGGATGACAGGAATCAAGTTGGTGCAGGTATCGAAATGGAAAATAAGATGTCTGGTGATCCATGGCTCAAAGGTTTACTTGATCTTCAAGCAGTGGAAGAGGTGGAAGACATGTTTTTCGAAGACTTGAATATAATC…
Vitis-TrPADL37	GYSVd-1	Grapevine yellow speckle viroid 1	Viruses;Pospiviroidae;Apscaviroid;	NT	0	99	1	2	NODE_23155_length_645_cov_2005.033898	645	NA	NA	NA	Grapevine yellow speckle viroid 1	99	0	AAAGGGCTTTGGGCGGAAGAGACCAAGTCCGCTCGACTAGCGGAGGCAGCCAGGTGGCAAGAGCCGCGTTACGCCAGGCCTCAAGGACGCGAAGCTGAATAGGCTAGAAGTGTCAGAAGACTCTTCCGCCCAGAGCAGCGTGGTCCCGAGGGAGCTGGACGTCGACCAGCTCAGGCACTCGGTTTGCACCCCTTCGTCGACGACGAGGCTCAAACCCCCTCTGCCCCTATCTTCTTCTCTGCAGGTCCGCGGCGGCCTTCCGAGGTGAAACCACAGGAACCACAAGCAAGAAGATCCGGAGACCTCTTAGCGGGGGTTCCGGGGATTGCACTCGCGGGGCGCGTTGGAACAAGCTGATTAGAAAGAGAAAGGGCTTTGGGCGGAAGAGACCAAGTCCGC…
Vitis-TrPADL38	GRSPaV	Grapevine rupestris stem pitting-associated virus	Viruses;Riboviria;Orthornavirae;Kitrinoviricota;Alsuviricetes;Tymovirales;Betaflexiviridae;Quinvirinae;Foveavirus;	NT	0	98	1	59	NODE_55_length_8721_cov_34.142165	8721	Grapevine rupestris stem pitting-associated virus	98	0	Grapevine rupestris stem pitting-associated virus	98	0	TAACAACAGAATTTGCATTGCAGTAATATTCCTTGAATATAATTGCAACGTAATGGCTCTCTCTTATAGGCCTGCTGTTGAAGAGGTGCTCGCAAAATTCACCTCTGATGAACAATCCAGAGTCTCCGCTACAGCTCTCAAGGCATTGGTAGATATAGAGGAAAGTCAGCACAATTTGTTCTCTTTCGCATTGTCCGATAGAAGCAAAGAAAGGTTGATATCCTCAGGTATTTACTTAAGCCCTTACAGTTTCAGACCTCACTCACATCCGGTCTGCAAGACTTTAGAAAATCACATCCTTTACAATGTTTTACCTAGTTACGTTAATAATTCATTCTACTTTGTAGGAATCAAGGATTTTAAATTGCAGTTTTTAAAAAAAAGGAACAAGGATCTCAG…
Vitis-TrPADL38	GPGV	Grapevine Pinot gris virus	Viruses;Riboviria;Orthornavirae;Kitrinoviricota;Alsuviricetes;Tymovirales;Betaflexiviridae;Trivirinae;Trichovirus;	NR	0	100	1	10	NODE_1261_length_3461_cov_44.986788	3461	Grapevine Pinot gris virus	100	0	Grapevine Pinot gris virus	99	0	GATCATTAAAACAAACTTACGTAGACATTAAGAAGTTACGTGCTCCTATGAGACTTTATTATTATATTAAACATATAACTACATACTAAATGCACTCTCCCCCGAAGCCGTGATAGCATTAGTCTTTTGCTTCTCACTTTCGACATGAAAAAGCAAGCGATTCAGATTTTGAATCACCGACTTTTGATTTGGGGTTAAATTATTGAAATTTAAACCCTCATTAAAGTCAAAAGCGACTTCTGGTGCCTTATCACACAGTTTGGGGTGCTTCTTGTATATATTAGTGTGCATATTCAAACGATAAAATTTAACCAAACCCAGTTGGGCATCAATTGCAAAGGCCGCACACACTTGACGAAAAGTCATTAACTTTATGTCATTATTAGTATGTGATTCCTT…
Vitis-TrPADL38	GYSVd-1	Grapevine yellow speckle viroid 1	Viruses;Pospiviroidae;Apscaviroid;	NT	1e-131	97	1	2	NODE_43125_length_458_cov_1034.995037	458	NA	NA	NA	Grapevine yellow speckle viroid 1	99	1e-131	TCTTCTTGCTTGTGGTTCCTGTGGTTTCACCTCGGAAGGCCGCCGCGGACCTGCAGAGAAGAAGATAGGGGCAGAGGGGGTTTGAGCCTCGTCGTCGACGAAGGGGTGCAAACCGAGTGCCTGAGCTGGTCGACGTCCAGCTCCCTCGGGACCACGCTGCTCTGGGCGGAAGAGTCTTCTGACCTTCTCAGCCTATTCAGCTTCGCGTCCTTGAGGCCTGGCGTAACGCGGCTCTTGCCACCTGGCTGCCTCCGCTAGTCGAGCGGAAGAGTCTTCTGACCTTCTCAGCCTATTCAGCTTCGCGTCCTTGAGGCCTGGCGTAACGCGGCTCTTGCCACCTGGCTGCCTCCGCTAGTCGAGCGGACTTGGTCTCTTCCGCCCAAAGCCCTTTTTCTTTCT…
Vitis-TrPADL39	GYSVd-1	Grapevine yellow speckle viroid 1	Viruses;Pospiviroidae;Apscaviroid;	NT	0	98	1	2	NODE_3556_length_431_cov_327.034574	431	NA	NA	NA	Grapevine yellow speckle viroid 1	98	0	GATCCGGAGACCTCTTAGCGGGGGTTCCGGGGATTGCACTCGCGGGGCGCGTTGGTACAAGCTCAGTTGAAAGAAAAAGGGCTTTGGGCGGAAGAGACCAAGTCCGCTCGACTAGCGGAGGCATCCTGGTGGCAAGAGCCGCGTTACGCCAGGCCTCAAGGACGCGAAGCTGAATAGGCTAGAAGTGTCAGAAGACTCTTCCGCCCAGAGCAGCGTGGTCCCGAGGGAGCTGGACGTCGACCAGCTCAGGCACTCGGTTGCACCCCTTCGTCGACGACGAGGCTCAACCCCCTCTGCCCCAATCTTCTTTTCTCGCAGGTCCGCGGCGGCCTTCCGAGGTGAAACCACAGGAACCACAAGCAAGAAGATCCGGAGACCTCTTAGCGGGGGTTCCGGGGA…
Vitis-TrPADL40	GRSPaV	Grapevine rupestris stem pitting-associated virus	Viruses;Riboviria;Orthornavirae;Kitrinoviricota;Alsuviricetes;Tymovirales;Betaflexiviridae;Quinvirinae;Foveavirus;	NR	0	99	1	73	NODE_12_length_6755_cov_50.978060	6755	Grapevine rupestris stem pitting-associated virus	99	0	Grapevine rupestris stem pitting-associated virus	98	0	TTTTTTTTTTTTTTTTTTTTTTTTTTTTTTTTTTTTTTTTTTTTTTTTTTTGAATGAAAACTATAAAAACACACAAGTTTTATTTTACTTTCCATGCCTTATATATTAAATAGGATTTAGCATAGAAAGGGAATACTATTAGTACGGTATTCCAGCGAACAGGCTTAACCCAGCCTTGAAATCGGGGAATTATTGGACTGCGGAATTGTCGCTGACTTCATCCCCCTCATTCATGTGTAACATTTGAAAAGGGGTTGTTGATGAGTGCACCAGCCGTTCCACCACTAATCTCTCCAAGGTTGGAACTCCGCTTGCCTTCAGCCATAGCTTGTCTGAGCACTTGAACCTCAAAAGAGGCGATATTAGCAACCATCTCAGCTTTCGTTGGAGCTCTTTTAA…
Vitis-TrPADL40	GYSVd-1	Grapevine yellow speckle viroid 1	Viruses;Pospiviroidae;Apscaviroid;	NT	4e-176	92	1	2	NODE_11231_length_553_cov_2526.690763	553	NA	NA	NA	Grapevine yellow speckle viroid 1	97	4e-176	AAGAAAAAGGGCTTTGGGCGGAAGAGACCAAGTCCGCTCGACTAGCGGAGGCATCCTGGTGGCAAGAGCCGCGTTACGCCAGGCCTCAAGGACGCGAAGCTGAATAGGCTAGAAGTGTCAGAAGACTCTTCCGCCCAGAGCAGCGTGGTCCCGAGGGAGCTGGACGTCGACCAGCTCAGGCACTCGGTTGCACCCCTTCGTCGACGACGAGGCTCAACCCCCTCTGCCCCAATCTTCTTTTCTCGCAGGTCCGCGGCGGCCTTCCGAGGTGAAACCACAGGAACCACAAGCAAGAAGATCCGGAGACCTCTTAGCGGGGGTTCCGGGGATTGCACTCGCGGGGCGCGTTGGAACAAGCAGATTAGTAAGAAAAAGGGCTTTGGGCGGAAGAGACCAAGT…
Vitis-TrPADL41	GRSPaV	Grapevine rupestris stem pitting-associated virus	Viruses;Riboviria;Orthornavirae;Kitrinoviricota;Alsuviricetes;Tymovirales;Betaflexiviridae;Quinvirinae;Foveavirus;	NR	0	98	1	35	NODE_24_length_2794_cov_87.764878	2794	Grapevine rupestris stem pitting-associated virus	98	0	Grapevine rupestris stem pitting-associated virus	97	0	AGGCCACTCATTTTCCCCAAACTTCCAGCTCACCTCATATTCTGGTGTTATAATGATCAGTCTCACATGGTGCCTAACGCAGAATAAGGCAATCATTTCATTTTCTGCATAAGCATTTTCACCAAGTTGCTTCCGTATGGTTGGGCCCGAAAGAGCTGGATCAACTGGTGATTCACTTTCCACGAATGACCTTATTCCTGCCTTCAAAGCCAAACCGTCGGTGCTGAGAAGAAAGCCAACTGAGTGCCAAAAGCAGTTACCATCACCAGGCACAGGAAAAGTGTTGAAGTCTTCAATTTCGAAATCAGCTGACGCCTCAATTTGGCAGCCCAATAACAATTCCCTCGACCCGGAAAATGAGCATGCAGATTTGTGAACCCTTAGCTTGCCTGTAGATCT…
Vitis-TrPADL41	GYSVd-1	Grapevine yellow speckle viroid 1	Viruses;Pospiviroidae;Apscaviroid;	NT	6e-116	96	1	3	NODE_8857_length_239_cov_2490.597826	239	NA	NA	NA	Grapevine yellow speckle viroid 1	99	6e-116	TGCAGGTCCGCGGCGGCCTTCCGAGGTGAAACCACAGGAACCACAAGCAAGAAGATCCGGAGACCTCTTAGCGGGGGTTCCGGGGATTGCACTCGCGGGGCGCGTTGGTACAAGCTCAGTTGAAAGAAAAAGGGCTTTGGGCGGAAAGAGACCAAGTCCGCTCGACTAGCGGAGGCTTCCTGGTGGCAAGAGCCGCGTTACGCCAGGCCTCAAGGACGCGAAGCTGAATAGGCTAGAAG
Vitis-TrPADL42	GRVFV	Grapevine rupestris vein feathering virus	Viruses;Riboviria;Orthornavirae;Kitrinoviricota;Alsuviricetes;Tymovirales;Tymoviridae;Marafivirus;unclassified Marafivirus;	NR	0	97	1	1	NODE_147_length_6853_cov_45.611356	6853	Grapevine rupestris vein feathering virus	97	0	Grapevine rupestris vein feathering virus	87	0	TTTTTTTTTTTTTTTTTTTTTTTTTTTTTTTTTTTTTTTTTTTTTTTTTTTTTTAGCAGAAACTAAAAGCACACCAAGGTCGCTTTACGGACCTTTTCTTGAATACCGTTGCCGGTGCAAGGGAGAGCAGAGAGGAAGAGAGAGAGAGAGAGAGAACTAGAGTTTAATGCCCATGGGGCCAGACACGCTAACTATGCCACGGATCATGACATAGGCCAGCGGGAGTGTTTGTGCGGTGGCGCACTTCATTGTGGTGCCGGTGAGGCGGGGGGTGTCGAGATACCCAACAGATGACTTGATCCGCGGGTTGATGCGGGAGAGGTCGGCAGGGACCGTGGCCAGAGCGTTCATGCTCACGGGCCCGCCTGCAGTGATGGCTTGCCCACCGTAGTAGAGCAG…
Vitis-TrPADL42	GRSPaV	Grapevine rupestris stem pitting-associated virus	Viruses;Riboviria;Orthornavirae;Kitrinoviricota;Alsuviricetes;Tymovirales;Betaflexiviridae;Quinvirinae;Foveavirus;	NR	0	93	1	27	NODE_229_length_6289_cov_210.333013	6289	Grapevine rupestris stem pitting-associated virus	93	0	Grapevine rupestris stem pitting-associated virus	88	0	GATAAACATAACAACAGAATTTGCATTGCAGTAATATTCCTTGAATATAATTGCAACGCAATGGCCCTCTCTTATAGGCCTGCTGTTGAAGAGGTGCTCGCAAAATTCACCTCTGATGAACAATCCAGAGTTTCTGCTACAGCTCTCAAGGCATTAGTAGACATAGAGGAAAGTCAGCACAATTTGTTCTCTTTCTCACTACCTGATCGAAGCAAAGAAAGGCTGATATCTTCTGGCATTTACTTAAGTCCTTATAGTTTTAGACCTCACTCACACCCAGTTTGCAAAACTTTAGAAAATCATATCCTGTACAATGTTTTGCCTAGTTATGTCAATAATTCATTTTACTTTGTAGGAATTAAGGATTTTAAGCTACAGTTCCTAAAAAGGAGAAACAAG…
Vitis-TrPADL42	GLRaV-4	Grapevine leafroll-associated virus 5	Viruses;Riboviria;Orthornavirae;Kitrinoviricota;Alsuviricetes;Martellivirales;Closteroviridae;Ampelovirus;Grapevine leafroll-associated virus 4;	NR	0	96	1	15	NODE_1336_length_3839_cov_2114.575317	3839	Grapevine leafroll-associated virus 5	96	0	Grapevine leafroll-associated virus 5	95	0	GAGCTCAAATCACAAAGCAAGAAAAGGGTAGTTTAAATAAAATGAAACTCATTACACTCACTGAGTGTAGACTATTTACCCTATAAGTTTCTTGACCATTGCCTTTTCGATTCCGCCGATACCGGCGGAACTGGCAAGGTAATCTACCGGATTTCCTTTTCTCGCACCCAAAAGAAAACCCCTAACCGGGGTATCTTTTGACCTAAACCTATCCAGCAGTCGTGTTTGACACTTCAACTCATGGTCAGACAGCAACTTCGGATCGACAAAACCCACGAAGTCGAAATTCATATGTGCAGGAATATCTTGCAAATCCTTCCACTTGGCAAACGAACCGCCAGTATCCTTCAAAAGCATATAAGCCACGTCCGCCAGGGGAGCACACCACGCTCTCTCTAT…
Vitis-TrPADL42	GRGV	Grapevine Red Globe virus	Viruses;Riboviria;Orthornavirae;Kitrinoviricota;Alsuviricetes;Tymovirales;Tymoviridae;Maculavirus;unclassified Maculavirus;	NR	0	98	1	17	NODE_7629_length_1819_cov_6.856576	1819	Grapevine Red Globe virus	98	0	Grapevine Red Globe virus	91	0	GGGAGGGGAGGGCGCCGGCGAGCACGGTCTTCCGCTTGCTGATGGGGGCGCGAATGAGGGGAAGGCCGGTGAGCTGCTTGGGGAAGAGGGTGAGGAGATCGATGCTCTTACCGGCATGGTAGAGGGAAAACATGGTGTTGCCGGAAGAGCCTTGGAGCATGGAGTTGTCGCCGGTGAAAATGGTGCCGGCGGTGCTCCGAGTGAGGGCCACAAGGGAGTGGGACATGGAGAGCTGGGATGAGTTGCGATCAAGGTGGACCACAACTGGGGAACGGAAGGTGGTGCCTTGGGAGGAGGCGATGGTGATGGCGTGGTAGCCGAGCTGAGCCAGGGTTTTGGCCTGGGAGGTGGCGTTGGCAAGGACGGGATGGAATTGGGGAATCTTGAGACGGAAGCCGT…
Vitis-TrPADL42	GYSVd-3	Grapevine yellow speckle viroid	Viruses;Pospiviroidae;Apscaviroid;	NT	0	99	1	1	NODE_29356_length_697_cov_3785.185358	697	NA	NA	NA	Grapevine yellow speckle viroid	100	0	CCAACGCGCCCCGCGAGTGCAATCCCCGGAACCCCCGCTAAGAGGTCTCCGGATCTTCTTGCTTGTGGTTCCTGTGGTTTCACCTCGGAAGGCCGCCGCGGACCTGCAAAGAAGAAGATAGGGGCAGAGGGGGAGTGAGCCTCGTCGTCGACGAAGGGGTGCACTCCGAGTGCCTGAGCTGGTCGACGTCCAGCTCCCTCGGGACCTGCTGCTCTGGGCGGAAGAGTCTTCTGACACTTCTAGCCTATTCAGCATCGCGTCCTTGAGGCCTGGCGTAACGCGGCTCTTGCCACCAGGATGCCTCCGCTAGTCGAGCGGACTTGGTCTCTTTCCGCCCAAAGCCCTTTTTCTTTCAACTGAGCTTGTACCAACGCGCCCCGCGAGTGCAATCCCCGGAAC…
Vitis-TrPADL42	GYSVd-1	Grapevine yellow speckle viroid 1	Viruses;Pospiviroidae;Apscaviroid;	NT	4e-154	100	1	1	NODE_89857_length_301_cov_2420.630081	301	NA	NA	NA	Grapevine yellow speckle viroid 1	100	4e-154	GAAAGAAAAAGGGCTTTGGGCGGAAGAGACCAAGTCCGCTCGACTAGCGGAGGCAGCCAGGTGGCAAGAGCCGCGTTACGCCAGGCCTCAAGGACGCGAAGCTGAATAGGCTAGAAGTGTCAGAAGACTCTTCCGCCCAGAGCAGCGTGGTCCCGAGGGAGCTGGACGTCGACCAGCTCAGGCACTCGGTTTGCACCCCTTCGTCGACGACGAGGCTCAAACCCCCTCTGCCCCTATCTTCTTCTCTGCAGGTCCGCGGCGGCCTTCCGAGGTGAAACCACAGGAACCACAAGCAAGAAGA
Vitis-TrPADL43	GRSPaV	Grapevine rupestris stem pitting-associated virus	Viruses;Riboviria;Orthornavirae;Kitrinoviricota;Alsuviricetes;Tymovirales;Betaflexiviridae;Quinvirinae;Foveavirus;	NR	0	99	1	20	NODE_59_length_8769_cov_133.317420	8769	Grapevine rupestris stem pitting-associated virus	99	0	Grapevine rupestris stem pitting-associated virus	98	0	TTTTTTTTTTTTTTTTTTTTTTTTTTTTTTTTTTTTTTTTTTTTTTTTTTTTGAGTGAAAACTATAAAAACACACAAAACTTTATTTTGCTTTCCATGCCTTATATATTAAATAGGATTTAGCATAGAAAGGGAATACTATTAGTACGGTATTCCAGCGAACAGGCTTAACCCAGCCTTGAAATCGGGTGATTATTTGGATAATGGAGAGCTGCTTCCACCATCAACCTTATTCATGCGTAACATTTGCAAAGGGGTTGTTGATAAGCGCCCCAGCCGTTCCACCACTAATTTCTCCAAGATTGGAGCTCCGCTTTCCTTCAGCCATAGTCTGTCTGAGCACTTTGACTTCAAAAGAGGCAATATTAGCGACCATCTCTGCTTTTGTTGGAGCTCTCTT…
Vitis-TrPADL43	GFkV	Grapevine fleck virus	Viruses;Riboviria;Orthornavirae;Kitrinoviricota;Alsuviricetes;Tymovirales;Tymoviridae;Maculavirus;	NR	0	96	1	11	NODE_4240_length_2550_cov_37.531062	2550	Grapevine fleck virus	96	0	Grapevine fleck virus	91	0	CGAGGACCAGGATCAAGTAGTCGTGCATGAGGGCGAGGGTCTGGCAGGCTTTCCATGAGGTGAAGAGGGAGTTCTCGTTGACCTTGTGCTGGGTCTTGGAGAAAATGCGGACGAAGGTGTGGCGCCAGTCAGGGTCAGAGCGGAAGGCGTTGGCTTGGATGGTGGCTTGGGTTTTGGAGGTGAGCTGGGCGAAGTCGTTCTCCGCGATGCAGGATGCGAAGAGGACGGGGTCAAAGGGGACAGGTTCCGGGGAGCGGCAGTAGGCGCGTTGGAGGGAATGGTAAAGGATGTACCCGAGGGCTTGATCCTTGGCGGTGATGGCGTAGGGGGCGGCGGAGTCGCGGAAGCGCAAGCGCTTGGCGAGGGAAGCGTGGAGGAGGGTGGGGTCTTGCTTTTGGT…
Vitis-TrPADL43	GYSVd-1	Grapevine yellow speckle viroid 1	Viruses;Pospiviroidae;Apscaviroid;	NT	0	100	1	1	NODE_18933_length_1057_cov_2711.505988	1057	NA	NA	NA	Grapevine yellow speckle viroid 1	100	0	ACCTGGCTGCCTCCGCTAGTCGAGCGGACTTGGTCTCTTCCGCCCAAAGCCCTTTTTCTTTCTAATCAGCTTGTTCCAACGCGCCCCGCGAGTGCAATCCCCGGAACCCCCGCTAAGAGGTCTCCGGATCTTCTTGCTTGTGGTTCCTGTGGTTTCACCTCGGAAGGCCGCCGCGGACCTGCAGAGAAGAAGATAGGGGCAGAGGGGGTTTGAGCCTCGTCGTCGACGAAGGGGTGCAAACCGAGTGCCTGAGCTGGTCGACGTCCAGCTCCCTCGGGACCACGCTGCTCTGGGCGGAAGAGTCTTCTGACACTTCTAGCCTATTCAGCTTCGCGTCCTTGAGGCCTGGCGTAACGCGGCTCTTGCCACCTGGCTGCCTCCGCTAGTCGAGCGGACTTG…
Vitis-TrPADL44	GRGV	Grapevine Red Globe virus		NT	0	NA	1	NA	NA	6213	NA	NA	NA	Grapevine Red Globe virus	100	0	GTGTATCTCAACCAGCCTCATCTCGATTCTGGTTATCTTGCTCACATTCGTGATCTAACTTGTCCTTGCTTCAGCTTCGACAAGTCTCTTTATCCTTTTCTCTTCTCAGCCTCAGCGCGTTCTCGTAACGCCTTTCGCTCTCTTTCCTTATCCTTCTCCTTTTCCCTCTCACTTACTCGTATCCTCAATGGCCTCCTTCACCAAGCTCGCCATCACCTTCCCTGCCTCTTCCGTTCCTTACTCCAAGGAATTCCCCAATCACTCCTTCTGGGCAATCCCCGGTTCGAATGATTTCACCCCTTACCCCACCATGACCCCCACCAACTTCCCCCACCTCTTCCTCCGCATTCCAACCCAGTTGGAACGCTCCATCCCAATCCGAGACCTCCTCGGAGATTT…
Vitis-TrPADL44	GYSVd-1	Grapevine yellow speckle viroid 1	Viruses;Pospiviroidae;Apscaviroid;	NT	0	NA	1	NA	NODE_28579_length_747_cov_5537.773121	747	NA	NA	NA	Grapevine yellow speckle viroid 1	99	0	CTCCGGATCTTCTTGCTTGTGGTTCCTGTGGTTTCACCTCGGAAGGCCGCCGCGGTCCTGCAAAGAAGAAGATAGGGGCAGAGGGGGAGTGAGCCTCGTCGTCGACGAAGGGGTGCACTCCGAGTGCCTGAGCTGGTCGACGTCCAGCTCCCTCGGGACCTGCTGCTCTGGGCGGAAGAGTCTTCTGACACTTCTAGCCTATTCAGCATCGCGTCCTTGAGGCCTGGCGTAACGCGGCTCTTGCCACCAGGATGCCTCCGCTAGTCGAGCGGACTTGGTCTCTTCCGCCCAAAGCCCTTTTTCTTTCATCTGAGCTTGTACCAACGCGCCCCGCGAGTGCAATCCCCGGAACCCCCGCTAAGAGGTCTCCGGATCTTCTTGCTTGTGGTTCCTGTGGTT…
Vitis-TrPADL44	GRVFV	Grapevine rupestris vein feathering virus	Viruses;Riboviria;Orthornavirae;Kitrinoviricota;Alsuviricetes;Tymovirales;Tymoviridae;Marafivirus;unclassified Marafivirus;	NT	0	NA	1	NA	NODE_134_length_6786_cov_39.019611	6786	Grapevine rupestris vein feathering virus	98	0	Grapevine rupestris vein feathering virus	90	0	CCTTGATTCTAGCTCACGCTACACTCAAGTTTTCCCTTCCACGCTTGTTATCGGTCCCCGAGCGCCGCTCGGCAGCCCTTAACCCCTCGTTCAGACGTGAGCTCGCTTCGGCCAACTCACCTCTAACGATCTATCAGTTCTTCTCGCAGCTCTCACATCACCACGGGAACCCACTCAGTTCTCTTTGTCGTCTCCTGCCACGCTGTCTTCTCCCCTCTTCCTTTCCCTCAGCCCTCTCCGCACTTTGTTTCATCCTTCAATCCGCTGCTCCACATGGCCTCATCAAGCAATCTCGCCACCATGCTCCCAGCTCACCTTTACCAGCGCCCCTCCTTCTCCCTTTGGTTCAACCCATCTCAGCAACGGCCCTTCGAGCCCTTGCCCGACATGGTTCCAGCC…
Vitis-TrPADL44	GRSPaV	Grapevine rupestris stem pitting-associated virus	Viruses;Riboviria;Orthornavirae;Kitrinoviricota;Alsuviricetes;Tymovirales;Betaflexiviridae;Quinvirinae;Foveavirus;	NT	0	NA	1	NA	NODE_62_length_8317_cov_28.355846	8317	Grapevine rupestris stem pitting-associated virus	98	0	Grapevine rupestris stem pitting-associated virus	98	0	CAACAGAAATTGCATTGCAGTAATATTCTTTGAATATAATTGCAACGTGATGGCCCTCTCTTACCGGCCAGCTGTTGAAGAGGTGCTCGCAAAATTCACCTCTGATGAACAATCCAGAGTTTCCGCTACAGCCCTTAAAGCTTTAGTAGATATTGAGGAAGGTCAGCATGGTCTGTTCTCTTTTGCACTTTCTGACAGATGCAAGGAACGACTTATATCCTCTGGTATCTATTTGAGCCCCTATAGCTTTAAGCCCCACTCTCATCCAGTTTGTAAAACCCTAGAAAATCACATTTTGTATAATGTCTTGCCTAGTTATGTAAACAATTCATTTTATTTCGTGGGGATAAAAGATTTCAAGCTCCAGTTTCTTAAAAGAAGAAATAAAGATCTTAGTTT…
Vitis-TrPADL45	GRSPaV	Grapevine Rupestris stem pitting virus	Viruses;Riboviria;Orthornavirae;Kitrinoviricota;Alsuviricetes;Tymovirales;Betaflexiviridae;Quinvirinae;Foveavirus;Grapevine rupestris stem pitting-associated virus;	NR	0	99	1	1	NODE_59_length_8740_cov_110.008290	8740	Grapevine Rupestris stem pitting virus	99	0	Grapevine rupestris stem pitting-associated virus	98	0	TTATTTTTTTTTTTTTTTTTTTTTTGGGTGAAAACTATAAAAACACACCAAAGCTTCTTTAACTTTCCACACCTTATATATTAAATAGGATTTAGTATGGAAAGGGAATACTATTAGTACGGTATTCCAGCGAACAGGCTTAACCCAGCCTTGAAATCGGGGAATTATTGGACTACGGAAATGCCATCATCTTTATCCTCTTTATTCATGAGTAACATTTGAGAAGGGGTTGTTGATGAGTGCACCAGCCGTTCCACCACTAATCTCTCCAAGGTTGGAACTCCGCTTGCCTTCAGCCATAGCTTGTCTGAGCACTTGAACTTCAAAAGAGGCGATATTAGCGACCATCTCAGCTTTTGTTGGAGCTCTTTTAATTCCACCCTTTGGTTCAAGCGCACT…
Vitis-TrPADL45	GRVFV	Grapevine rupestris vein feathering virus	Viruses;Riboviria;Orthornavirae;Kitrinoviricota;Alsuviricetes;Tymovirales;Tymoviridae;Marafivirus;unclassified Marafivirus;	NR	0	96	1	1	NODE_137_length_6729_cov_17.608631	6729	Grapevine rupestris vein feathering virus	96	0	Grapevine rupestris vein feathering virus	87	0	CCTTGATTCTAGCTCACGCTACACTCAAGTTTTCTCTTCCACGTTTGTTATCGGTCCCCGAGCGCCGCTCGGCAGCCCTTAACCCCCTGTTCAGACGTGAGCTCGCTTCGGCCAACTCACCTCTAACAGTTTCAGTTCTCCTCAGAACTCTCCTCTCGCCACGGAGACTCCCTCTGTTTTCAGCATCGCATCCTGCCACGCTGTTTTCGCTCCTTTCCCTCTTCCTCGGCCCTCCCCGCACTTTCTCTCATCCCTCAACCCACTGCTCCGCATGGCCTCATCAAGCAACCTCGCCACCATGCTCCCAGCTCATCTCTACCAACGCGCATCTTTCTCTCTTTGGTTCAACCCATCTCAGCAACGGCCTTTTGAGCCCTTGCCTGACATGGTCCCAGCCAA…
Vitis-TrPADL45	GFkV	Grapevine fleck virus	Viruses;Riboviria;Orthornavirae;Kitrinoviricota;Alsuviricetes;Tymovirales;Tymoviridae;Maculavirus;	NR	0	86	1	2	NODE_563_length_4614_cov_161.006580	4614	Grapevine fleck virus	86	0	Grapevine fleck virus	85	0	GGGAGGGGAAAGTGGACGTGGGAGGGAGCGGGCGGGTCGGGGGAGGGCGAGGAGGGCGAAGGGAGAGGGGGAGGCCTCGGTTCATGAAGCAGGGGTTGGGCGGTTGAGAGGGGCGGAGCACTCGATGACGCCGCGGATGAGGACGGATCCGCAGATGGGGGCGGAGGTGCCGAGACTGTAGCAGGCGTCATTGCGGTAGAAGCCGCAGGTGAGGCGGGGGCAGTCGGTATAGGTGACGGAATCCTTAATGGTGGGGTTGACACTGGAGAGTTCGGCGGGCAGGTAGATGGGGGAGGAGAAGTGGACGGAGCCCCAGGCGATGCGCTGGGCGCCGTAGACGGAGAGGATTTCGGCTTGGGTGGGGGTGACGGAGTCGATGGTCCAGCAGAGGTCGACGGT…
Vitis-TrPADL45	GYSVd-1	Grapevine yellow speckle viroid 1	Viruses;Pospiviroidae;Apscaviroid;	NT	0	95	1	1	NODE_42210_length_494_cov_4256.378132	494	NA	NA	NA	Grapevine yellow speckle viroid 1	99	0	CTGCCCCTATCTTCTTCTTTGCAGGTCCGCGGCGGCCTTCCGAGGTGAAACCACAGGAACCACAAGCAAGAAGATCCGGAGACCTCTTAGCGGGGGTTCCGGGGATTGCACTCGCGGGGCGCGTTGGAACAAGCTCAGTTGAAAGAAAAAGGGCTTTGGGCGGATAGAGACCAAGTCCGCTCGACTAGCGGAGGCATCCAGGTGGCAAGAGCCGCGTTACGCCAGGCCTCAAGGACGCGAAGCTGAATAGGCTAGAAGTGTCAGAAGACTCTTCCGCCCAGAGCAGCAGGTCCCGAGGGAGCTGGACGTCGACCAGCTCAGGCACTCGGAGTGCACCCCTTCGTCGACGACGAGGCTCACTCCCCCTCTGCCCCTATCTTCTTCTTTGCAGGTCCGCGG…
Vitis-TrPADL46	GPGV	Grapevine Pinot gris virus	Viruses;Riboviria;Orthornavirae;Kitrinoviricota;Alsuviricetes;Tymovirales;Betaflexiviridae;Trivirinae;Trichovirus;	NT	0	99	1	1	NODE_108_length_7232_cov_22.226139	7232	Grapevine Pinot gris virus	99	0	Grapevine Pinot gris virus	99	0	CACGTAGACATTAAGAAGTTACGTGCTCCTATGAGACTTTATTATTATATAAAACATATAACTACATACTAAATGCACTCTCCCCCGAAGCCGTGATAGCATTAGTCTTTTGCTTCTCACTTTCGACATGAAAAAGCAAGCGATTTAGATTTTGGATCACCGACTTTTGATTTGGGGTTAAATTATTGAAATTTAAACCCTCATTAAAGTCAAAAGCGACTTCTGGTGCCTTATCACACAGTTTGGGGTGCTTCTTGTATATATTAGTATGCATATTCAAACGATAAAATTTAACCAAACCCAGTTGGGCATCAATTGCAAAGGCCGCACACACTTGACGAAAAGTCATTAACTTTATGTCATTATTAGTATGTGATTCCTTATATACCCTTATTTTAT…
Vitis-TrPADL46	GRVFV	Grapevine rupestris vein feathering virus	Viruses;Riboviria;Orthornavirae;Kitrinoviricota;Alsuviricetes;Tymovirales;Tymoviridae;Marafivirus;unclassified Marafivirus;	NR	0	95	1	2	NODE_131_length_6854_cov_83.640388	6854	Grapevine rupestris vein feathering virus	95	0	Grapevine rupestris vein feathering virus	84	0	CAGCACGCTCTCTTCCGCGTTCTGCCCTTCCCATCCCAAAACCCGCACTTTCTCTCACATATAAAGTGCACCTTGATTCTAGCTTCCGCTACACTCAAGTTCTTTTCCACGTTCGTTATCGGTCCCCGAGCGCCGCTCGGCAGCCCCTAACCCCCTGCTCTGACGTGAGTCCGCTTCGGCCAGCTCACCTCTAGCAGCCTCACTGTTCTTTCCAGAACAACCATTGACCCCCCTCCCTTCTCTCCGGTCAGCATCCTTCTCTCCCAGCACGCTCTCTTCCGCGTTCTGCCCTTCCCATCCCCAAACCCGCACTTTCTCTCATCCTTCAACCCACTCTTCTCCATGGCTTTCCCCAGCAACCTTTCCACCATGCTCCCCAGCCACCTTTACCAGAGGCCC…
Vitis-TrPADL46	GRGV	Grapevine Red Globe virus	Viruses;Riboviria;Orthornavirae;Kitrinoviricota;Alsuviricetes;Tymovirales;Tymoviridae;Maculavirus;unclassified Maculavirus;	NR	0	98	1	21	NODE_1052_length_3863_cov_17.745798	3863	Grapevine Red Globe virus	98	0	Grapevine Red Globe virus	92	0	GAGATTTCGAGGGAGGTGAAGCCGGTCTCGGCGTTGGTGAGGTCATAGAAGACGAACTGGAAGGGGAGGTCGACAAAGGGGGAGTTCACACGGGGAGAAGGGGTGATGGCGGGAGGCGTGGCCGGGAGCCTTGGGGGAGCCACAAGGCGAACGTCAGAGCGGTCGCCAGGCAGAACATCCGAGCCCAAAGGCTGGGGCGCAGGAGCCGCGGAAGGGGAAGCATTGATCTTGGAGAGAAGCTCGGAGAGGAGAGGGGCGAGTGAGAGGAGAGATTCCATCGGCAGCTCGGAAGATGGAGAGAGTGTCGAGGGGAATGGAGGCTGGGTCGATGTGGGCTAAGGGATGCTCGAGAGGCTCGGGCACGATGTCGGAGAGATGGGCGATGGAGGAGTTGAAATC…
Vitis-TrPADL46	GFkV	Grapevine fleck virus	Viruses;Riboviria;Orthornavirae;Kitrinoviricota;Alsuviricetes;Tymovirales;Tymoviridae;Maculavirus;	NR	0	98	1	9	NODE_5191_length_2149_cov_368.361032	2149	Grapevine fleck virus	98	0	Grapevine fleck virus	95	0	CCTCCTTCTCTTTCCCCCTTCTTTTTCCTCCCCTTTTCCCTTTTCCTCTCACCTTCCCCTCCCCCACCCTCATCTCCGAACCTAGCGCCCCGATCACCGCCCCCCCCAGTCCCCTCCCCCTCGCCCCCAGCCGCCCCTTCTCGGAGCTTTACCCCGGCCAGTACGCCGACCACTCTGGCTCCTTCTTCCTCCAGCAGCCCCTCGTCGCCTCCACCGTCCCCTACCCCACCCTCGACTGCCTCCTGGTCTCCTGTTCCGCCGCCAGCGGAATCCCCAAGGAAGACCTCTGGGCCACCCTCTGCCACATTTTCCCCCCCCACGACCTGGTCTCCGACCTCGGCCTCTCCACCAACCATCTCACCGCCCTTGCCTTCACCTACCAGTGGCTGGTCACTCTCC…
Vitis-TrPADL46	GLRaV-4	Grapevine leafroll-associated virus 5	Viruses;Riboviria;Orthornavirae;Kitrinoviricota;Alsuviricetes;Martellivirales;Closteroviridae;Ampelovirus;Grapevine leafroll-associated virus 4;	NT	0	87	1	12	NODE_180_length_1506_cov_0.684356	1506	Grapevine leafroll-associated virus 6	87	0	Grapevine leafroll-associated virus 5	91	0	TATGGCTATACACCTCTTCAAAGGGAAAGACAGATTAGCAGGAGATAAGTACAGCACATTGTCTGCCGTTCGCAACATACTGTCATTGCTGAATACCAATTCCTTACCGGTTATTGACCCATACATTGAGTTTATGCCATCAGAGAGTAACATCTCGGGATTTTTGCAGACTTTCACTCTGTCTAGGTCGGGTATACTTGAATAATACACTTCACGCTTCTTCCCAACTAGAATTTCCGGTTGGTTCAAAGCTTTATGTAGCACCGACACTTCCTTATGTAGCTCGTGAAGATTGTACAAATATGCTTCAATCACTGCCCCTACATTTCCAGAGTTGGTGACATAGTGTTTCATGTTCTTGTACGCTTCAATTTTGAGGAAATCTTCAAAACCGGATAT…
Vitis-TrPADL46	GYSVd-1	Grapevine yellow speckle viroid 1	Viruses;Pospiviroidae;Apscaviroid;	NT	0	100	1	1	NODE_34035_length_608_cov_5610.202532	608	NA	NA	NA	Grapevine yellow speckle viroid 1	100	0	AGGCAGCCAGGTGGCAAGAGCCGCGTTACGCCAGGCCTCAAGGACGCGAAGCTGATTAGGCTAGAAGTGTCAGAAGACTCTTCCGCCCAGAGCAGCGTGGTCCCGAGGGAGCTGGACGTCGACCAGCTCAGGCACTCGGTTTGCACCCCTTCGTCGACGACGAGGCTCAAACCCCCTCTGCCCCTATCTTCTTCTCTGCAGGTCCGCGGCGGCCTTCCGAGGTGAAACCACAGGAACCACAAGCAAGAAGATCCGGAGACCTCTTAGCGGGGGTTCCGGGGATTGCACTCGCGGGGCGCGTTGGAACAAGCTGATTAGAAAGAAAAAGGGCTTTGGGCGGAAGAGACCAAGTCCGCTCGACTAGCGGAGGCAGCCAGGTGGCAAGAGCCGCGTTACGCC…
Vitis-TrPADL46	GRSPaV	Grapevine rupestris stem pitting-associated virus		NT	0	NA	1	NA	NA	8723	NA	NA	NA	Grapevine rupestris stem pitting-associated virus	100	0	TAACAACAGAACTTGCATTGCAGTAATATTCCTTGAATATAATTGCAACGCAATGGCCCTCTCTTATAGGCCTGCTGTTGAAGAGGTGCTCGCAAAATTCACCTCTGATGAACAATCCAGAGTTTCCGCTACAGCTCTCAAGGCATTAGTAGACATAGAGGAGAGTCAGCACAATTTGTTCTCTTTCGCATTATCCGATAGAAGCAAAGAAAGGTTGATATCCTCTGGCATTTACTTAAGTCCTTACAGTTTTAGACCTCACTCACACCCAGTCTGCAAGACTTTAGAAAACCACATCCTGTACAATGTTTTACCTAGTTATGTTAATAATTCATTTTACTTCGTAGGAATCAAGGATTTTAAATTGCAGTTTTTAAAAAAAAGAAACAAGGATCTCAG…
Vitis-TrPADL47	GRSPaV	Grapevine rupestris stem pitting-associated virus	Viruses;Riboviria;Orthornavirae;Kitrinoviricota;Alsuviricetes;Tymovirales;Betaflexiviridae;Quinvirinae;Foveavirus;	NR	0	95	1	21	NODE_83_length_9034_cov_599.265508	9034	Grapevine rupestris stem pitting-associated virus	95	0	Grapevine rupestris stem pitting-associated virus	93	0	GCCCACCCTCTCGGGTCGAAAGCTGCACTTAAGTCGAGCTTTACTACTATTATCGCCTTAATAGCGACCGTTCCCTTGTTTTTCTCAGGTTCGGATGCCGTGGTGGTCCATTGCAGGGTCGCCCACACATATCACGACACCACCCTGTCCCCCCGCTCCGAACGGGATCTACTTGGTAACAGGGTGAGCTCGACAAGGCGTCAGCCCACCCTCTCGGGTCGAAAGCTGCACTTAAGTCGAGCTTTACTACTATTATCGATAAACATAACAACAGAAATTGCATTGCAGTAATATTCTTTGAATATAATTGCAACGTGATGGCTCTCTCTTACCGGCCAGCTGTTGAAGAGGTGCTCGCAAAATTCACCTCTGATGAACAATCCAGAGTTTCCGCCACAG…
Vitis-TrPADL47	GPGV	Grapevine Pinot gris virus	Viruses;Riboviria;Orthornavirae;Kitrinoviricota;Alsuviricetes;Tymovirales;Betaflexiviridae;Trivirinae;Trichovirus;	NR	0	100	1	13	NODE_1626_length_4132_cov_44.906549	4132	Grapevine Pinot gris virus	100	0	Grapevine Pinot gris virus	99	0	AATTCAAATTCCAGAATGAACAAAGGGAAAGGGGTTGAATCTTTTCCGAAAGAGTTTGCAAGAAAAGTTTCGGATGAAATGTCAAATGATGCCAATCCACAGATTATTCAGAATCTAAATGAGGTGTATGGAGTTTTCCTAAATCAGACAATCTTTAAACTTGATCCAAAAAGGGCACAAAAATTACTCAAATCACTTCTGGATGGTTCAACTGGTGTGCATTGCAATTCAAGCCTGAAGGAAGGGTGGAAGATGATTCCGAATGCAAAGAGCTCGGAGTTTGTGACAAAGAACTACATTAATTCAAGTGACATGTGGAAGGGTTCAGCCTTATGGAACGCCAAGATTAATATATCCGGCATATTCGGCTTTGCTGGATCAGGTAAATCCCATGGAATT…
Vitis-TrPADL47	GYSVd-1	Grapevine yellow speckle viroid 1	Viruses;Pospiviroidae;Apscaviroid;	NT	4e-113	100	1	1	NODE_120536_length_227_cov_12406.447674	227	NA	NA	NA	Grapevine yellow speckle viroid 1	100	4e-113	GCTAAGAGGTCTCCGGATCTTCTTGCTTGTGGTTCCTGTGGTTTCACCTCGGAAGGCCGCCGCGGACCTGCAAAGAAGAAGATAGGGGCAGAGGGGGAGTGAGCCTCGTCGTCGACGAAGGGGTGCACTCCGAGTGCCTGAGCTGGTCGACGTCCAGCTCCCTCGGGACCTGCTGCTCTGGGCGGAAGAGTCTTCTGACACTTCTAGCCTATTCAGCTTCGCGTCCT
Vitis-TrPADL48	GRSPaV	Grapevine rupestris stem pitting-associated virus	Viruses;Riboviria;Orthornavirae;Kitrinoviricota;Alsuviricetes;Tymovirales;Betaflexiviridae;Quinvirinae;Foveavirus;	NR	0	98	1	22	NODE_51_length_8779_cov_104.379642	8779	Grapevine rupestris stem pitting-associated virus	98	0	Grapevine rupestris stem pitting-associated virus	93	0	TTTTTTTTTTTTTTTTTTTTTTTTTTTTTTTTTTTTTTTTTTTTTTTTTTTGAATGAAAACTATAAAAACACACCAAAGCTTCTTTTACTTTCCACACCTTATATATTAAATAGGATTTAGTATGGAAAGGGAATACTATTAGTACGGTATTCCAGCGAACAGGCTTAACCCAGCCTTGAAATCGGGGAATTATTAAATTACGGAATCGCCATCAGCTTCATCCTCCTTATTCATGAGTAACATTTGAGAAGGGGTTGTTGATGAGTGCACCAGCCGTTCCACCACTAATCTCTCCAAGGTTGGAACTCCGCTTGCCTTCAGCCATAGCTTGCCTGAGCACTTGAACTTCAAAAGAGGCGATATTAGCGACCATCTCAGCTTTTGTTGGAGCTCTTTTA…
