# Supplementary material for: High-Throughput Sequencing of Grapevine in Mexico Reveals a High Incidence of Viruses including a New Member of the Genus Enamovirus
Source: Viruses. 2023 Jul 16;15(7):1561. doi: 10.3390/v15071561 (PMC10386000; doi:10.3390/v15071561)
Supplement: Supplementary file 1 [file viruses-15-01561-s001.zip › Table S3.xlsx]

## Sheet: Hoja1
Table S3 Detection of grapevine viruses by real-time RT-PCR assays. Virus Ct value/18S rRNA Ct value.
	GLRaV-1	GLRaV-2	GLRaV-3	GLRaV-4	GFLV	GPGV	GFkV	GAMaV	GRGV	GRSPaV	GRVFV	GSyV-1	GVB
Vitis-TrPADL1										GRSPaV 24/11
Vitis-TrPADL2									GRGV 28/11	GRSPaV 28/15	GRVFV 31/12
Vitis-TrPADL3									GRGV 27/10	GRSPaV 26/13	GRVFV 26/10
Vitis-TrPADL4										GRSPaV 25/12	GRVFV 24/10
Vitis-TrPADL5									GRGV 25/8	GRSPaV 24/11	GRVFV 25/8
Vitis-TrPADL6						GPGV 30/9				GRSPaV 25/12
Vitis-TrPADL7										GRSPaV 25/12	GRVFV 27/9
Vitis-TrPADL8									GRGV 29/13	GRSPaV 29/16	GRVFV 27/13
Vitis-TrPADL9									GRGV 38/20	GRSPaV 35/23
Vitis-TrPADL10										GRSPaV 28/14		GSyV-1 37/11
Vitis-TrPADL11								GAMaV 27/9	GRGV 24/8	GRSPaV 26/11	GRVFV 22/8
Vitis-TrPADL12										GRSPaV 32/21
Vitis-TrPADL13									GRGV 33/14	GRSPaV 32/21
Vitis-TrPADL14				GLRaV-4 25/9	GFLV 20/8					GRSPaV 26/11	GRVFV 23/8
Vitis-TrPADL15										GRSPaV 29/23	GRVFV 32/20
Vitis-TrPADL16			GLRaV-3 25/9			GPGV 27/8	GFkV 20/8		GRGV 25/8	GRSPaV 23/11		GSyV-1 32/8	GVB 27/8
Vitis-TrPADL17								GAMaV 29/10		GRSPaV 25/12
Vitis-TrPADL18									GRGV 26/10	GRSPaV 26/12	GRVFV 25/9
Vitis-TrPADL19									GRGV 32/8	GRSPaV 25/11
Vitis-TrPADL20				GLRaV-4 29/10						GRSPaV 29/13
Vitis-TrPADL21										GRSPaV 26/10	GRVFV 34/8
Vitis-TrPADL22									GRGV 29/7	GRSPaV 24/11		GSyV-1 25/7
Vitis-TrPADL23									GRGV 24/9	GRSPaV 25/12	GRVFV 23/9
Vitis-TrPADL24		GLRaV-2 25/9								GRSPaV 26/12
Vitis-TrPADL25										GRSPaV 23/10
Vitis-TrPADL26								GAMaV 25/7	GRGV 22/7	GRSPaV 25/10	GRVFV 22/8
Vitis-TrPADL27	GLRaV-1 26/8									GRSPaV 24/10
Vitis-TrPADL28										GRSPaV 25/12
Vitis-TrPADL29						GPGV 33/11				GRSPaV 28/14
Vitis-TrPADL30						GPGV 30/8				GRSPaV 24/12
Vitis-TrPADL31										GRSPaV 23/11
Vitis-TrPADL32						GPGV 32/8			GRGV 25/8	GRSPaV 25/11
Vitis-TrPADL33						GPGV 32/12		GAMaV 35/9	GRGV 33/9	GRSPaV 27/15
Vitis-TrPADL34										GRSPaV 24/11		GSyV-1 37/9
Vitis-TrPADL35									GRGV 35/7	GRSPaV 33/20	GRVFV 36/17
Vitis-TrPADL36
Vitis-TrPADL37						GPGV 30/9				GRSPaV 25/12
Vitis-TrPADL38						GPGV 32/9				GRSPaV 26/12
Vitis-TrPADL39
Vitis-TrPADL40										GRSPaV 29/16
Vitis-TrPADL41										GRSPaV 27/12
Vitis-TrPADL42				GLRaV-4 23/7					GRGV 20/7	GRSPaV 25/10	GRVFV 25/7
Vitis-TrPADL43							GFkV 35/10			GRSPaV 25/12
Vitis-TrPADL44									GRGV 24/8	GRSPaV 26/11	GRVFV 24/8
Vitis-TrPADL45							GFkV 20/6			GRSPaV 24/8	GRVFV 24/5	GSyV-1 34/6
Vitis-TrPADL46				GLRaV-4 23/9		GPGV 33/8	GFkV 21/9		GRGV 22/9	GRSPaV 27/11	GRVFV 26/9
Vitis-TrPADL47						GPGV 32/8				GRSPaV 27/12
Vitis-TrPADL48										GRSPaV 25/10
